# Supplementary material for: Induction of hypoxia and necrosis in multicellular tumor spheroids is associated with resistance to chemotherapy treatment
Source: Oncotarget. 2016 Dec 10;8(1):1725–36. doi: 10.18632/oncotarget.13857 (PMC5352092; doi:10.18632/oncotarget.13857)
Supplement: Supplementary file 2 [file oncotarget-08-1725-s002.xlsx]

## Sheet: clustering
EntrezId	Cluster	c2D.1	c3D1.1	c3D2.1	c3D3.1	XENO.1	c2D.2	c3D1.2	c3D2.2	c3D3.2	XENO.2	c3D1.3	c3D3.3	c3D2.3	XENO.3
11148	Cluster 1	2.88886	5.42935	5.95363	5.67372	6.61898	2.39124	5.39211	5.63928	5.704	6.29959	5.48759	5.65716	5.42684	6.6642
27244	Cluster 1	3.92177	5.56312	5.7685	5.31763	6.11308	3.9003	5.6603	5.7732	5.78907	6.23005	5.03264	5.53432	5.57728	6.43802
1869	Cluster 1	2.66847	6.42776	6.41948	4.70122	5.61037	2.79902	6.47106	6.45161	6.16016	5.99208	6.75652	5.81536	6.72029	6.03688
6920	Cluster 1	3.13406	2.95188	3.42155	4.98331	5.82595	3.16532	2.51686	2.78041	4.39551	5.40205	2.50869	4.95908	3.08404	5.70754
728939	Cluster 1	2.51396	3.18058	3.6834	5.00264	5.07839	2.66985	3.13443	4.36504	4.68364	5.52023	2.79352	4.65388	3.74933	4.89386
4942	Cluster 1	4.52767	5.36567	5.8691	5.66768	6.42923	4.46979	5.74499	5.60703	5.79412	6.444	5.66651	5.73285	5.44553	6.20065
4174	Cluster 1	2.91997	6.82362	6.39157	4.68137	5.775	3.02711	6.70164	6.33174	6.13119	5.71501	6.86339	5.85491	6.59435	6.13128
84649	Cluster 1	3.8509	5.44484	5.46525	5.03742	6.16424	4.02438	5.31108	5.28702	5.03878	5.5891	5.24745	5.29197	5.69354	6.12279
374393	Cluster 1	1.71826	6.33935	6.40699	4.19084	5.24606	1.31581	6.57369	6.33174	6.151	4.95268	6.17954	5.36588	6.16239	5.60161
100506211	Cluster 1	1.88517	1.01606	1.23215	3.9664	4.80516	1.27197	0.719071	1.67705	5.01879	5.14395	0.826542	5.05872	1.3505	4.51769
2030	Cluster 1	3.98196	6.34879	6.23071	5.09259	6.2471	3.42752	6.36206	6.23517	6.26206	6.94096	6.6314	5.98256	6.55431	6.38933
91614	Cluster 1	1.68243	3.66167	3.71978	3.05433	4.37609	1.51699	3.93752	3.97132	3.71131	3.80656	3.4141	3.41636	3.78332	4.09334
55349	Cluster 1	3.88283	6.17658	6.22439	5.38302	6.22974	4.13863	6.0562	6.1437	5.8224	6.36423	5.30786	5.37163	5.83796	6.24511
283375	Cluster 1	3.27305	3.83292	3.92066	4.68536	5.76499	2.17026	3.54465	3.97132	4.21151	4.97075	3.73716	4.59609	4.17759	5.5341
4833	Cluster 1	4.06779	4.12983	4.19065	5.06833	6.04193	4.42045	4.27159	4.1431	5.39396	5.98543	4.30284	5.45797	4.49206	6.01321
54677	Cluster 1	2.27022	3.62329	3.62705	3.51551	4.31704	2.75193	3.62631	3.68861	3.63832	4.5638	3.53795	3.41636	3.42272	4.50729
112399	Cluster 1	4.2255	4.26063	4.33249	5.8477	6.8505	4.2445	4.04536	4.42052	6.16016	6.36252	4.14816	6.74663	4.32906	6.13634
10437	Cluster 1	3.02384	5.49034	5.20791	4.05547	5.1783	2.61827	5.34162	5.18585	4.68001	5.39537	5.87818	4.92428	5.88176	5.31921
3613	Cluster 1	5.01559	6.74892	6.5913	5.98199	6.41266	4.70638	6.66347	6.51787	6.24618	6.51651	6.95734	6.12729	6.80337	6.46378
230	Cluster 1	3.06616	3.70643	3.88105	5.69764	5.96882	2.28497	3.28031	3.66374	5.97396	5.64361	3.80777	7.13694	3.8247	5.75443
55540	Cluster 1	2.36369	4.73755	4.75683	3.72397	4.70821	2.82958	4.7527	4.9353	4.49808	4.62782	4.81484	3.84632	5.07218	4.71574
1870	Cluster 1	0.151989	3.50159	3.41046	1.96274	2.7406	-0.000963683	3.36601	2.84083	3.33073	3.14106	3.32061	2.7132	3.12437	3.21088
79968	Cluster 1	1.48857	5.03525	4.99808	2.96518	4.22074	1.55407	4.97159	4.72299	4.60538	4.28211	4.65441	4.04658	4.68866	4.6884
6415	Cluster 1	5.56316	6.63296	6.63957	6.29192	7.94116	5.32604	6.79288	6.98165	7.48986	7.91529	7.15793	6.98856	7.36545	7.81527
2584	Cluster 1	2.40824	3.69906	3.60777	3.36432	4.60876	2.7678	3.64602	3.64692	3.71841	4.47166	3.93038	4.01017	3.87284	4.608
4047	Cluster 1	5.28416	7.08955	7.0211	6.74162	6.69263	5.27698	6.55817	6.98332	6.58406	6.87654	6.78305	6.71304	6.92443	7.01355
84842	Cluster 1	3.48549	5.94564	5.91297	4.86508	5.22869	3.66636	5.91913	5.97369	5.50897	5.31986	6.09535	4.97806	6.16722	5.48992
39	Cluster 1	4.25019	6.50368	6.64431	5.6412	5.71388	4.01776	6.36355	6.48394	6.15624	5.78305	6.63834	6.16422	6.7181	6.20065
116028	Cluster 1	2.19593	5.23175	5.26133	3.61096	4.38134	1.39968	5.14092	4.92137	5.03025	4.55185	5.14209	4.86026	5.28876	4.79905
153768	Cluster 1	3.93705	4.91646	4.91423	4.45685	5.44972	3.55188	4.9199	4.75081	4.80866	5.3304	4.56987	4.73198	4.64312	5.48992
3158	Cluster 1	1.60798	7.48591	6.77214	3.94657	5.93352	-0.366207	7.27186	7.31085	6.10705	5.35468	6.45565	5.19473	7.1463	6.35497
7103	Cluster 1	7.8697	9.62326	10.042	9.36955	9.93807	7.89661	9.82328	9.79603	9.40204	9.70672	10.4332	9.39315	10.1708	9.66166
5352	Cluster 1	4.61579	4.2303	4.47763	6.30755	7.83036	3.85645	4.31533	4.46918	7.36195	6.65842	3.93038	7.71383	4.35754	7.19368
11000	Cluster 1	2.93527	4.22005	4.17764	4.20203	4.65284	3.28041	4.04536	4.21334	4.30408	4.67817	4.12465	4.33856	4.36878	4.72474
195828	Cluster 1	1.88517	5.36567	5.42175	3.3841	4.4429	1.47894	5.29556	5.04529	5.14798	4.4653	5.09042	4.36763	5.13274	4.80755
63967	Cluster 1	1.64569	5.663	5.71093	3.27175	4.53058	0.80271	5.88013	5.60703	5.10258	4.36641	5.14599	4.1304	5.14913	4.95249
134548	Cluster 1	0.673908	1.71591	2.05434	2.73799	3.16265	1.03026	1.88156	1.34292	2.08593	3.60154	1.39692	2.67649	1.84468	3.57168
84293	Cluster 1	2.91997	3.72829	3.92066	4.45685	4.84751	2.91757	3.34204	3.7371	4.01793	4.59908	3.30675	4.24764	3.88854	4.58842
3070	Cluster 1	1.60798	5.24698	5.4518	3.46065	4.37609	2.01935	5.22195	5.26239	4.9601	4.25288	4.99423	4.22875	5.07561	4.5125
10612	Cluster 1	3.24875	4.65243	4.33835	4.24053	5.40659	3.39724	4.25884	4.34952	4.18099	4.67266	4.44253	4.11676	4.25834	5.15248
4998	Cluster 1	1.52948	5.29661	5.02012	3.16141	3.90798	1.22676	5.21867	4.92137	4.74055	3.81659	4.95031	4.20317	4.97628	4.44875
1152	Cluster 1	7.40979	8.26889	7.96649	8.3388	9.64377	6.86303	7.82276	7.79264	8.58039	9.0896	7.87661	9.2809	8.14351	9.36267
9064	Cluster 1	2.65004	4.57006	4.36156	3.60254	4.30604	2.73588	4.3518	4.05659	4.26582	4.80442	4.36437	3.86275	4.17759	4.6464
51659	Cluster 1	1.75323	5.3493	5.2858	3.22862	4.18516	1.51699	5.48259	5.08017	4.93898	4.52153	5.83053	4.65388	5.47962	4.75141
57088	Cluster 1	2.51396	3.29245	3.75526	4.4708	4.92865	2.3706	3.30532	3.12216	3.66796	4.69457	2.60247	3.92667	3.01421	4.84929
8318	Cluster 1	2.77439	6.23247	6.21168	4.21866	5.14164	1.59022	6.42045	6.36169	5.95905	5.26602	6.55869	5.30405	6.40269	5.5341
1643	Cluster 1	2.03476	3.74269	3.71077	2.91165	3.85613	1.82068	3.87207	3.4765	3.83405	4.59908	3.66292	3.879	3.6607	4.31213
3157	Cluster 1	6.52729	8.2751	8.64108	7.77956	8.02532	6.11984	8.13148	8.00966	7.99563	8.04031	8.09047	8.22988	8.01935	8.32906
1515	Cluster 1	1.68243	3.89223	3.88105	2.75329	3.67131	0.739736	3.96916	3.86624	3.98298	4.08058	3.79789	4.04658	4.07157	4.11404
51170	Cluster 1	5.03348	5.60903	5.90509	6.45983	6.69895	4.21006	5.85917	6.02015	5.85498	6.5782	6.01663	6.29256	6.18957	6.41597
90865	Cluster 1	1.68243	3.8194	5.17226	4.94052	5.39106	0.456127	3.68465	5.20321	3.77399	3.5899	2.92639	4.69575	5.1195	5.09465
26150	Cluster 1	-0.0745015	2.24704	2.33792	2.01444	2.32708	-0.000963683	2.15355	2.74923	2.32795	2.08286	1.91839	1.77717	2.08161	2.5376
80235	Cluster 1	4.33917	4.44359	4.11072	5.50098	6.48273	3.37669	4.00013	4.0502	6.11379	6.14708	3.34794	6.09636	4.22781	6.27145
201255	Cluster 1	3.41081	5.73317	5.53582	4.79659	5.42451	3.80354	5.5908	5.8487	5.55531	5.4317	5.29035	4.95526	5.7179	5.47666
5836	Cluster 1	4.8068	6.30944	6.30592	5.53899	6.25427	4.53615	5.85917	5.9361	5.65488	6.39801	5.7093	5.91129	5.79489	6.47182
9465	Cluster 1	5.42091	4.83146	5.20791	6.60074	7.41248	4.33781	4.60944	4.99301	6.40092	6.9283	4.12465	6.67865	4.84567	6.98012
57447	Cluster 1	2.80803	4.39429	4.20996	4.48919	5.01225	3.17725	4.32759	4.23601	4.23645	4.80945	3.48968	4.44059	4.06467	4.86972
80270	Cluster 1	2.27022	3.55966	3.36525	3.04192	3.97897	2.01935	3.37785	3.17004	3.65322	4.06384	3.72679	3.65203	3.28718	4.04386
25840	Cluster 1	0.151989	1.77313	1.83973	1.76563	2.16605	-0.233916	1.6668	1.70982	1.84771	2.43487	0.902252	1.97151	1.30444	2.40951
7298	Cluster 1	4.37889	7.59357	7.42593	5.39282	6.38417	3.48625	7.54157	7.30884	7.07027	6.79396	7.55828	6.4639	7.56239	6.78312
3978	Cluster 1	3.33206	6.85708	6.41671	4.77427	5.8221	3.83401	6.75821	6.52364	6.4667	6.29781	6.63418	5.89341	6.63795	6.33159
150368	Cluster 1	2.66847	3.55151	3.71978	3.55095	4.18516	2.49021	3.14832	3.27229	3.40302	4.36641	3.32061	3.40519	3.36778	4.34752
5335	Cluster 1	4.4867	6.34879	5.87516	5.2356	6.53313	4.45516	5.88221	6.0136	6.03352	6.60013	5.24745	5.41126	5.80319	6.49436
5768	Cluster 1	7.22988	7.87906	7.7138	8.02499	8.81291	7.09063	7.26789	7.39385	7.7204	8.80871	7.11879	8.09252	7.56484	8.85382
8497	Cluster 1	0.347699	-0.528518	-0.338533	2.31171	3.419	0.102774	-0.490551	-0.239266	3.56932	3.30668	-0.673898	3.3596	-0.0780402	2.74644
3939	Cluster 1	8.89224	9.92946	10.0059	9.96061	10.7894	8.72626	10.0758	9.89239	10.7838	10.4808	10.2669	10.7481	10.1369	10.5904
10682	Cluster 1	4.58701	6.46079	6.52732	5.78954	6.22098	4.35367	6.21144	6.24777	6.13782	6.42118	6.79303	6.41599	7.06402	6.47716
51514	Cluster 1	2.63137	5.67055	5.53326	3.76982	4.7575	1.99259	5.88221	5.42415	5.34892	4.5638	5.64739	4.83133	5.37207	5.07719
5933	Cluster 1	2.43001	5.28436	5.3247	3.58555	4.61768	2.30686	5.47159	4.90378	4.9868	4.54584	5.08231	4.36186	4.78406	4.86972
65987	Cluster 1	3.13406	4.22518	4.22902	3.61933	5.07839	2.60066	4.13876	3.7371	4.09632	4.5638	4.42338	4.15729	4.45036	4.86158
6451	Cluster 1	4.50733	4.12983	4.56521	4.73629	5.89549	4.06348	4.63925	4.51625	5.16627	5.80083	4.48007	5.06228	4.60563	5.84595
6941	Cluster 1	3.57615	5.97794	6.04248	4.43804	5.40402	2.3706	5.93123	5.90638	5.83715	5.61517	5.77371	5.45797	5.90702	5.84801
23649	Cluster 1	3.23645	6.0535	5.82804	4.20759	5.18131	3.05324	6.02078	5.87602	5.67327	5.18708	6.04822	5.2012	5.93752	5.6186
768	Cluster 1	5.78422	5.50308	5.15575	6.78785	8.64899	5.35259	5.84858	5.71588	7.75663	8.14893	5.85455	8.32523	6.29345	8.12455
3418	Cluster 1	6.5235	7.92988	8.00845	7.37473	7.98018	6.17295	7.87276	7.93021	7.94773	7.70474	7.66537	7.96895	8.12002	8.15149
2644	Cluster 1	4.40661	5.58725	5.77932	5.62466	5.84887	4.46979	5.65301	5.62002	5.70578	6.02703	5.90833	5.99938	6.14779	5.95894
118738	Cluster 1	3.41081	5.13138	5.28883	4.67736	5.03575	3.22401	4.97159	5.27065	4.80866	4.72682	4.64342	4.66329	5.07561	4.72025
2054	Cluster 1	2.87305	4.32901	4.42352	3.64416	4.33339	2.7678	4.23951	4.25278	4.30879	4.9018	3.99232	3.79587	3.93463	4.84104
8495	Cluster 1	4.63935	5.74574	5.64861	5.6016	6.17637	3.78026	5.45492	5.538	5.44835	5.99429	4.98119	5.64771	5.34672	6.10739
81620	Cluster 1	3.30874	6.0693	5.50488	4.64082	5.18732	2.14618	5.86339	5.63075	5.47164	5.15978	6.19468	5.82588	6.13304	5.45519
29941	Cluster 1	2.93527	4.02183	3.97434	3.64416	4.3388	1.59022	3.9455	3.94404	4.22652	4.91585	3.87508	4.32083	4.07157	4.6838
961	Cluster 1	5.47165	6.26151	6.42224	5.96074	6.76069	5.60311	6.47658	6.46247	6.39982	6.97492	6.47593	6.09462	6.49787	6.86171
2171	Cluster 1	2.17028	4.84487	4.9103	3.57698	4.23821	1.82068	4.97159	4.88597	4.54676	3.856	5.50894	3.94992	5.35239	4.40463
10982	Cluster 1	3.59554	4.33852	4.43997	4.50735	4.98836	3.21246	4.42779	4.08808	4.01216	4.96174	4.39089	4.51004	3.9866	5.0488
3291	Cluster 1	2.85707	4.16766	3.95158	3.70049	4.48741	3.09158	3.73154	4.03735	3.84707	4.65601	3.78795	3.84632	4.21542	4.43785
348249	Cluster 1	3.56635	4.6216	4.79569	4.68137	5.46216	3.59699	4.69709	4.31799	4.20141	5.71233	5.42158	4.73644	5.03034	5.46865
2705	Cluster 1	5.0995	6.08774	6.28179	6.56326	6.48028	4.97256	6.06355	6.38597	6.15885	6.42447	5.94906	6.63508	6.77515	6.52044
27163	Cluster 1	2.17028	3.94298	3.85676	2.89795	3.81015	1.62548	3.65578	3.7371	3.60039	3.93174	3.388	3.60397	3.57599	3.97765
2224	Cluster 1	5.69488	7.34854	7.47065	6.90805	7.00049	5.90167	7.24868	7.41076	7.30591	7.36729	7.48707	7.38034	7.71435	7.35596
6948	Cluster 1	3.38874	4.51662	4.22269	4.30942	5.35948	3.09158	4.23951	4.16098	4.06881	4.52153	4.40398	4.58127	4.22781	5.0344
9134	Cluster 1	1.11129	4.6177	4.69422	2.72253	3.88599	1.72638	4.59937	4.45958	4.36416	3.77606	4.94585	3.8709	4.5023	4.20044
4173	Cluster 1	5.15938	8.36682	8.31117	6.25747	7.29777	4.72682	8.53617	8.27553	7.9375	7.06912	8.19999	7.33468	8.21373	7.72622
494514	Cluster 1	1.35838	4.24554	4.19065	2.54054	2.93879	0.102774	4.18665	4.02439	3.84707	3.60154	4.09269	3.61371	4.17759	3.73201
64116	Cluster 1	2.40824	4.5208	4.94144	3.61096	4.30604	2.04562	4.12478	4.20187	3.80099	3.69144	4.30284	3.55426	4.68866	4.67454
3248	Cluster 1	4.55269	5.76349	6.07969	6.11228	6.1566	3.99097	5.41526	6.04604	4.82848	6.41295	5.40866	5.49797	5.83594	6.47316
3306	Cluster 1	0.999252	1.93232	1.96624	1.60628	2.80453	-0.112743	1.5461	1.97537	1.71202	2.65196	1.3436	1.90959	1.67404	2.764
255031	Cluster 1	1.82071	2.50524	2.70753	3.43242	3.79449	1.78993	2.00881	2.56452	2.95139	3.45523	2.21412	3.37113	2.44223	3.70498
5427	Cluster 1	0.745111	3.94298	4.01882	2.33222	2.63905	0.290242	4.3815	4.1903	3.86637	2.98981	4.35766	3.38257	4.32906	3.30989
79980	Cluster 1	3.45395	5.56515	5.61762	4.24595	5.02236	2.85951	5.67476	5.62432	5.56322	5.24761	5.53593	5.10434	5.70909	5.31623
54923	Cluster 1	5.10289	6.2248	5.83427	5.83338	6.90802	5.0329	6.0562	5.81521	5.97396	6.95917	6.57324	6.48129	6.6298	6.79812
56898	Cluster 1	1.78736	2.07568	2.4931	3.1029	3.419	1.18009	2.20762	2.45282	3.16393	3.29238	2.0901	3.27619	2.5249	3.10458
4175	Cluster 1	4.79426	7.29765	7.42593	5.85481	6.54253	4.72682	7.47975	7.2467	7.05843	6.36252	7.31248	6.70167	7.24715	6.85148
2264	Cluster 1	5.4795	7.26623	7.14164	6.50797	7.13867	5.97356	7.0223	7.29811	6.87997	7.11959	6.91684	6.5852	7.56606	7.25086
64757	Cluster 1	2.59328	4.82471	4.62397	3.70836	4.23821	2.50921	4.61445	4.66151	4.22153	3.88487	4.28173	3.94221	4.6976	4.35333
5627	Cluster 1	4.78161	5.19296	5.53071	6.09887	6.57497	5.33405	5.4771	5.72793	5.69682	6.35395	5.13818	5.72838	5.64122	6.63347
29128	Cluster 1	3.60514	6.67391	6.50143	4.66124	5.61261	3.4175	6.54773	6.24358	6.03067	5.22144	6.25006	5.64296	6.23018	5.94168
4259	Cluster 1	3.98931	5.10097	5.28883	4.96043	5.64571	4.10155	5.08785	5.01611	5.28101	5.88183	5.83536	5.44439	5.56023	5.72109
84418	Cluster 1	6.71745	7.31401	7.41558	7.00229	7.87617	6.3295	7.3309	7.28797	7.06331	7.94014	7.65993	7.44451	7.45184	7.85526
83862	Cluster 1	3.77638	4.97555	4.94144	4.56483	5.31353	3.84901	4.72516	5.25408	4.98091	5.59493	4.97682	4.97806	5.67329	5.26472
10397	Cluster 1	7.27344	5.48393	5.99503	9.10471	11.2164	6.93331	6.07086	5.86151	10.3858	9.99561	6.47438	11.3572	5.38596	10.2251
9156	Cluster 1	2.00606	5.1259	4.99437	2.99122	4.01994	0.456127	5.22523	4.84231	4.69808	4.07223	4.87245	4.01017	4.84164	4.47032
9397	Cluster 1	3.1989	4.47411	4.37302	3.68462	4.76153	3.09158	4.15261	4.13709	4.06324	4.55784	3.77793	3.98036	4.08525	4.81599
10535	Cluster 1	2.51396	4.98164	4.84593	3.57698	4.28938	1.88029	4.9077	4.87879	4.69808	3.98604	5.35914	4.59117	5.16533	4.58842
79672	Cluster 1	3.53655	5.46885	5.29186	4.42854	4.85884	3.43748	5.36262	5.34814	5.23719	5.34432	5.63357	5.09394	5.53552	5.05951
5129	Cluster 1	4.70778	4.82809	4.41245	4.99623	6.54838	4.9344	4.58412	4.72299	5.39174	6.44723	4.60429	5.78981	4.9353	6.20226
5827	Cluster 1	3.79328	5.29417	5.24894	4.57777	5.21699	3.6748	5.34464	5.14749	4.91136	5.12794	5.50287	5.23631	5.65505	5.36597
79019	Cluster 1	2.29416	4.87132	4.51951	3.29284	3.87114	0.80271	4.84939	4.50229	4.19633	4.18486	5.35578	4.12359	5.06529	4.1744
9401	Cluster 1	4.32181	6.86286	6.63957	5.21088	5.80461	3.73254	6.8556	6.92957	6.50004	5.95399	6.75525	5.80264	6.88291	6.11254
9735	Cluster 1	4.02552	6.54944	6.46439	5.22741	5.88444	3.33469	6.68149	6.3694	6.56154	6.06956	5.85455	5.55722	5.92045	6.13634
113791	Cluster 1	1.48857	2.34464	2.47193	3.36432	3.67985	1.18009	1.94659	2.00207	3.03338	4.84906	0.826542	3.22627	1.63735	3.81862
100302739	Cluster 1	3.59554	6.32268	6.35589	4.6367	5.18732	3.50531	6.39301	6.201	5.83225	5.17934	6.45251	5.51626	6.35829	5.58688
2026	Cluster 1	4.68985	4.85815	4.9103	5.92234	6.96683	4.41542	4.8954	4.74291	6.91978	6.48543	5.34564	7.31243	4.93907	6.36219
56901	Cluster 1	3.67062	0.368902	0.533047	5.58246	6.99622	2.21724	0.288546	-0.119304	5.62119	5.96078	0.826542	7.05352	0.14745	6.26066
6240	Cluster 1	5.21687	8.06597	7.90661	6.25478	6.84005	4.67727	8.05614	7.7019	7.69588	7.0092	7.62962	7.12592	7.57397	7.23835
387882	Cluster 1	6.26496	7.14072	7.34601	7.25625	7.11523	5.86525	7.0696	7.246	7.22222	7.35444	7.19979	7.2845	7.4558	7.32966
8862	Cluster 1	-0.343292	0.576026	0.162099	1.34872	2.49148	-0.366207	1.41437	0.445051	2.43526	1.86834	0.143483	1.90959	0.992098	2.61708
51375	Cluster 1	4.31012	5.3493	5.60552	5.25453	5.31078	4.29465	5.4437	5.34814	5.3305	5.59784	5.5389	5.35139	5.54298	5.60892
440584	Cluster 1	0.520004	0.441298	1.12772	1.34872	2.62141	0.375567	0.92672	0.789636	2.08593	2.84061	1.39692	2.05967	0.870904	2.61708
5210	Cluster 1	2.17028	2.02946	2.31433	4.38502	4.96057	1.55407	1.2694	2.00207	5.43116	4.01244	1.68109	6.03244	2.18692	4.55348
26249	Cluster 1	1.40309	2.28688	2.63319	2.39208	3.6968	1.6599	2.87524	2.41358	3.07822	3.60154	2.0901	2.73121	2.18692	3.37992
57190	Cluster 1	3.42172	3.60764	3.74647	4.00525	5.3272	3.81122	3.67509	3.66374	4.92983	5.2914	3.19076	4.76295	3.50648	5.35152
340371	Cluster 1	4.72109	5.36334	5.13906	5.33553	6.28541	5.0845	5.09504	5.38917	5.69142	6.72113	4.79014	5.36875	5.16533	6.17953
85444	Cluster 1	2.19593	4.46546	4.71689	3.66048	4.01319	1.78993	4.81061	4.47396	4.90516	3.92248	4.22389	4.30287	4.25228	4.20044
115817	Cluster 1	3.26095	4.2706	4.11072	3.73942	4.43282	3.12892	4.10355	4.06294	4.14982	4.73212	4.19408	4.1304	4.20292	4.49156
2203	Cluster 1	5.357	6.23884	6.2711	6.30366	6.84101	5.60311	5.71498	5.91167	5.78061	6.83276	5.84978	6.09114	6.19431	6.92653
144717	Cluster 1	4.213	5.37494	5.14242	4.95713	5.6014	4.54078	5.08785	5.10193	4.67272	5.95852	4.98555	4.80607	5.14913	5.55443
115677	Cluster 1	3.67973	4.06829	4.29078	4.18521	4.81683	3.00049	3.97697	4.08184	4.16029	4.79938	3.75769	4.39048	4.11224	4.76892
5557	Cluster 1	2.38614	4.48271	4.80841	3.77732	3.73831	2.17026	4.94796	4.56631	4.61682	4.15357	4.79512	4.35026	4.69314	4.00006
283267	Cluster 1	2.88886	3.66923	4.09696	3.91971	4.30051	3.12892	3.92144	3.83688	3.93502	4.55784	3.89375	3.92667	3.68787	4.31213
4171	Cluster 1	5.16263	8.06919	7.85796	6.1761	6.83049	4.72276	8.13628	7.81963	7.75534	6.85724	7.91595	7.27378	7.84479	7.36822
5111	Cluster 1	5.36267	8.09151	8.15014	6.43515	7.08498	5.27698	8.25656	8.01377	7.80162	7.02116	8.52777	7.32211	8.27249	7.43005
8538	Cluster 1	1.56927	2.12046	2.59453	2.59249	3.87114	1.72638	3.21583	3.00823	3.48856	3.63591	2.38219	3.06522	3.07034	4.15456
55388	Cluster 1	1.94688	5.44924	5.20149	3.29284	4.05322	0.920967	5.62845	5.32188	5.0331	3.48067	5.40215	4.22875	5.15238	4.26972
203054	Cluster 1	2.91997	3.92416	3.78989	3.62766	4.37082	3.10413	3.76797	3.93714	3.60806	4.39345	4.09269	3.30052	4.2401	4.45958
5595	Cluster 1	4.89162	4.83146	4.85822	5.55217	6.30212	4.99633	4.27159	4.40059	5.2047	6.66675	4.86301	5.78551	4.80075	6.31679
126969	Cluster 1	4.53773	5.56109	5.82386	5.66768	5.79284	4.52686	5.43806	5.57849	5.3671	5.63796	5.31826	5.68745	5.83189	5.68235
10449	Cluster 1	5.52067	6.16727	6.22439	6.00933	6.3631	5.10025	6.08717	5.96183	6.0321	7.06807	6.06273	6.1986	6.06732	6.54224
132321	Cluster 1	1.91636	3.24267	3.15551	2.97826	3.39843	1.78993	3.35407	3.4379	3.63081	3.40296	3.30675	3.28841	3.44412	3.57168
79170	Cluster 1	5.64223	6.23884	6.33845	6.82814	7.16021	5.76406	6.08175	6.36169	6.32621	6.81287	5.96239	6.77404	6.52699	6.87491
2810	Cluster 1	5.82793	7.35499	7.36838	6.04083	7.05818	5.15256	7.34152	7.24321	6.68265	7.35186	8.16488	6.59261	7.43457	7.34871
6001	Cluster 1	1.75323	2.12046	2.47193	2.57538	3.57378	0.920967	2.75332	2.37324	3.42054	3.65838	2.96221	3.18766	2.81506	3.29788
4521	Cluster 1	2.38614	4.76602	4.70786	3.12659	4.1731	1.55407	5.00632	4.9353	4.51856	4.29651	5.59416	4.17713	5.38319	4.33582
898	Cluster 1	1.64569	4.59408	4.45623	2.7069	3.42917	1.39968	4.41635	4.34432	4.27066	3.62455	4.49849	3.76124	4.19663	3.57168
6281	Cluster 1	8.74856	10.4456	10.5513	9.50618	9.94905	7.62764	10.2089	10.3073	10.0208	10.0781	10.6684	9.9776	10.6426	10.1056
23589	Cluster 1	5.29309	6.8371	6.85216	6.52923	6.47906	5.51888	6.80609	6.76198	6.81107	6.65563	6.81033	6.85326	6.97493	6.44757
5424	Cluster 1	4.36201	6.92808	6.64076	5.23287	6.21217	4.70226	6.9695	6.80621	6.63748	6.23379	6.773	6.12218	6.89267	6.48513
6576	Cluster 1	6.17434	7.76601	7.62607	7.23325	7.53355	6.19071	7.39492	7.48006	7.48206	7.44527	7.86009	7.7639	8.01846	7.58695
4248	Cluster 1	1.56927	1.93232	2.19018	2.64264	3.68835	1.88029	2.06846	2.37324	2.67309	3.468	1.0427	2.93142	2.46334	3.4137
284618	Cluster 1	2.84091	4.50821	4.79569	4.07995	4.41245	3.14115	4.56871	4.73498	4.60538	4.79431	5.02419	4.76732	5.24979	4.56856
55329	Cluster 1	3.14726	5.06419	5.48388	4.74779	4.29496	1.51699	5.1513	5.23169	5.11069	4.3527	5.01995	4.80181	5.17815	4.52801
2542	Cluster 1	5.47689	6.2439	5.9726	5.93916	6.44937	5.41438	5.91711	6.07462	5.91492	6.66398	5.82324	5.8974	6.28902	6.62868
55237	Cluster 1	0.673908	2.86243	2.57481	1.34872	2.49148	0.532425	3.1757	3.03434	2.08593	2.17924	2.81327	1.97151	2.89494	2.74644
4172	Cluster 1	5.42091	7.9342	7.80973	6.27082	6.95015	5.42942	7.99404	7.7191	7.5378	6.93292	7.7128	7.09061	7.78052	7.24775
100130872	Cluster 1	1.16421	1.19422	1.07253	1.73513	3.13804	1.08195	0.92672	1.34292	2.21201	2.69606	1.59245	1.97151	1.10389	2.94432
8743	Cluster 1	3.88283	3.79197	4.19065	5.27323	5.0457	3.59699	3.77694	4.36504	4.53474	5.68523	3.27861	5.33676	4.32906	5.31027
79955	Cluster 1	2.9045	3.41436	3.23307	3.37424	4.01994	2.50921	2.82425	3.40826	3.56932	4.52765	3.32061	3.34798	3.29897	4.1744
79007	Cluster 1	3.96715	4.16232	4.19065	4.54738	5.49401	3.77242	3.37785	3.66374	4.48148	5.28057	4.10876	4.86435	4.14528	5.32514
9768	Cluster 1	3.64292	6.51944	6.67937	4.92372	5.30803	2.01935	6.66468	6.49455	6.36065	5.4186	7.13947	6.01967	6.73665	5.60892
2524	Cluster 1	2.5342	3.10459	3.22043	2.88412	3.97202	2.45143	3.55512	3.35747	3.1743	3.98604	3.19076	3.3596	3.65153	3.97765
317649	Cluster 1	0.999252	1.31474	1.42075	2.13612	2.91001	1.22676	2.2339	2.12863	2.46933	3.15693	1.72345	2.2213	1.43844	3.36848
5624	Cluster 1	0.999252	1.42597	2.13737	2.54054	2.52981	0.80271	1.05021	1.57404	2.1712	3.14106	1.44834	1.90959	1.77883	2.78136
4598	Cluster 1	3.21153	4.96638	5.22383	4.74013	4.59978	3.59699	4.82365	4.78196	4.58222	4.65042	4.94585	4.98183	5.17175	5.03801
100130776	Cluster 1	1.11129	1.95723	1.80629	1.73513	2.65648	0.290242	2.31001	2.10419	1.76784	2.91714	2.85197	2.08789	2.08161	2.59762
56935	Cluster 1	3.71563	4.70116	4.7699	4.54299	4.81295	3.02711	4.46155	4.57523	4.42184	4.66158	4.81973	4.89263	4.73715	4.86158
728554	Cluster 1	3.44329	5.7758	5.9247	4.57777	5.049	3.69154	5.7811	5.83762	5.62686	5.09125	5.99085	5.30705	6.10476	5.06661
2172	Cluster 1	0.87777	0.757112	1.07253	1.88153	3.13804	0.976648	1.62767	1.42415	1.87339	2.73886	0.662048	2.2213	1.5997	2.81546
28978	Cluster 1	3.73325	5.1531	5.18857	4.86508	5.019	3.69983	5.23503	5.27065	5.15585	4.9797	5.74829	4.94372	5.41063	4.96773
401331	Cluster 1	3.49584	4.3001	4.3088	4.84023	5.26891	3.59699	3.76797	4.32858	4.21653	5.07464	3.26434	4.92819	4.01548	5.24921
79915	Cluster 1	2.75727	5.19034	5.08779	3.77732	4.4429	2.43165	5.28617	4.79728	5.07795	4.65601	4.37105	4.25388	4.56224	4.76456
79814	Cluster 1	4.35063	6.08915	6.2557	5.31506	5.7889	4.33781	6.17629	6.07933	5.32818	5.13996	5.92431	5.09394	6.11647	5.94168
7533	Cluster 1	5.97402	7.42417	7.39182	6.14744	7.05243	5.59868	7.28371	7.18322	6.86645	6.94325	7.47239	6.61096	7.29358	7.21379
3749	Cluster 1	0.347699	2.02946	1.77205	1.26582	2.62141	-0.233916	1.74199	1.89217	1.84771	1.97958	0.974186	1.59247	1.20765	2.05727
100631383	Cluster 1	4.06779	4.06256	4.27863	4.7592	5.34612	3.86385	4.01536	3.88071	4.83829	5.25868	3.97489	5.18822	3.92705	5.01619
85014	Cluster 1	6.38963	7.04305	7.28889	7.14322	7.98321	6.20535	7.146	7.19412	7.40219	7.83126	7.89699	7.80646	7.72859	7.82367
8317	Cluster 1	3.03809	5.10377	5.2427	3.83597	4.34955	2.34967	5.29556	5.17415	4.96608	4.25288	5.13426	4.43511	5.00536	4.65584
1808	Cluster 1	4.25629	6.25273	5.92275	5.92065	6.05348	4.42546	5.62845	5.95331	5.3095	5.76504	5.2107	5.52661	5.62959	5.98539
8702	Cluster 1	5.26611	5.05268	5.16238	5.58246	6.17335	5.13431	5.15818	5.08017	5.38283	6.19589	4.90502	5.56226	5.11284	6.32865
10161	Cluster 1	1.8533	2.57126	3.20768	3.20656	3.479	1.55407	2.89185	3.44765	3.70417	3.56633	3.42697	3.30052	3.66981	3.29788
143888	Cluster 1	4.37329	5.73678	5.9402	5.17725	5.62372	3.97055	5.421	5.33244	5.59249	5.53548	4.98989	5.27365	5.44022	6.12279
645121	Cluster 1	0.673908	1.74481	2.24113	2.4115	2.83546	1.62548	2.31001	2.33174	2.43526	3.04201	1.88145	2.14275	2.13523	3.30989
91404	Cluster 1	3.91406	4.9069	4.95676	4.66124	4.9358	3.4074	4.80185	4.53008	4.54276	5.17934	4.40398	4.4784	4.36317	5.08069
8764	Cluster 1	5.71719	5.6497	5.44638	6.20141	6.80727	5.65096	5.32643	5.64565	5.83715	7.12565	5.47214	6.16918	5.63192	6.62267
7161	Cluster 1	2.03476	3.65408	3.37669	2.59249	3.64535	1.72638	3.86368	3.46695	3.8791	3.82654	3.34794	3.21352	3.34521	3.81019
51133	Cluster 1	5.92695	7.2556	7.47465	6.53478	6.8989	5.26585	7.17257	7.16709	6.86405	7.08683	6.64386	6.51936	6.92823	7.31186
83990	Cluster 1	2.4726	4.73395	4.97569	3.18416	4.0793	0.976648	4.85786	4.59729	4.70167	4.49681	4.22389	3.96522	4.17118	4.72025
133308	Cluster 1	1.52948	2.30639	2.05434	2.4115	2.89541	1.39968	2.35861	2.65142	2.21201	3.18815	1.95441	2.2213	2.58394	3.24881
9540	Cluster 1	3.18616	3.83292	3.74647	3.59407	4.11125	2.56477	3.53411	3.60398	3.6898	4.73741	4.17893	3.49225	3.92705	4.5125
4597	Cluster 1	4.94552	6.16593	6.11597	6.14888	6.16728	4.73895	5.92922	6.02015	6.07283	5.95626	6.49133	6.47596	6.49659	6.30184
163702	Cluster 1	2.36369	2.55504	2.63319	3.14989	3.77866	1.93753	2.31001	2.12863	2.97529	4.0554	1.59245	2.65778	2.64065	3.97765
153769	Cluster 1	4.54273	5.12315	4.82521	4.95382	5.63476	4.35892	4.74358	4.81997	4.52262	5.6209	4.58144	4.76732	4.90861	5.71884
622	Cluster 1	5.32249	6.34172	6.33553	6.02201	6.39719	5.25744	6.16096	6.16601	6.00332	6.26524	6.18524	6.17741	6.39172	6.24041
839	Cluster 1	3.86696	5.13411	5.049	4.54299	4.71238	3.29143	5.03277	5.04529	4.82848	4.79431	5.01995	4.8355	5.17815	4.90973
119467	Cluster 1	3.71563	4.67512	4.93758	4.9271	5.08162	4.03753	4.47814	4.80109	4.39551	5.03655	4.54647	4.8355	4.90475	5.13908
8208	Cluster 1	1.71826	4.70116	4.50915	2.59249	3.44931	1.59022	4.61945	4.28576	4.33674	3.77606	4.38431	3.79587	4.47136	3.85186
6505	Cluster 1	5.8052	6.30823	6.64076	6.9072	6.80239	5.99394	6.62052	6.73836	6.93281	7.0384	6.2999	6.74995	6.59554	7.06937
2760	Cluster 1	3.49584	4.86145	4.77423	4.52528	4.95705	3.66636	5.06972	5.06442	4.9956	4.97075	4.66532	5.09394	5.25887	4.79905
4605	Cluster 1	4.96429	7.97402	7.60678	5.60582	6.89432	2.60066	7.89249	7.58258	7.37324	7.30901	7.97028	7.05887	7.90824	7.42592
57449	Cluster 1	3.71563	4.40338	3.85676	4.06163	5.19926	3.84153	4.36375	4.12499	4.49395	5.01929	3.76785	3.93446	3.97194	5.20809
100129518	Cluster 1	0.151989	2.32564	2.51396	1.90911	1.57229	0.199551	2.03895	2.33174	2.1712	1.82927	2.12212	2.2958	2.23683	2.21886
9837	Cluster 1	3.14726	5.80009	5.78791	3.72397	4.76555	1.62548	5.97085	5.61786	5.55134	5.04083	5.79124	5.01528	5.58934	5.21449
10036	Cluster 1	3.27305	5.75464	5.58348	3.84314	4.7494	2.66985	5.7811	5.57182	5.45898	4.87806	5.521	4.70489	5.59174	5.11874
51222	Cluster 1	4.213	4.31943	4.33835	4.76298	5.14473	4.12021	4.03792	4.28031	4.67272	5.37517	3.93939	4.91249	4.35189	5.28006
154881	Cluster 1	3.80998	4.47411	4.60951	4.61174	5.11668	3.83401	4.36375	4.49291	4.53071	5.04936	3.84662	4.63965	4.30587	4.92543
148898	Cluster 1	1.05636	1.62559	1.54759	2.24834	3.07463	1.13185	1.70489	1.74186	2.30926	3.27795	0.746638	1.94088	1.90766	2.57789
10392	Cluster 1	2.55417	3.74269	3.42155	3.20656	3.81015	2.61827	3.45809	3.29406	3.48023	4.47799	3.22064	3.69854	3.18918	4.02213
79817	Cluster 1	4.62526	5.46234	5.65332	5.29429	5.84887	4.49384	5.56515	5.55388	5.41377	5.54757	4.99854	5.35139	5.34672	5.84182
2053	Cluster 1	0.999252	1.46121	1.23215	2.31171	3.34569	1.18009	1.05021	1.538	2.0638	2.46067	0.974186	2.2958	1.52132	2.89734
130589	Cluster 1	4.01114	5.00571	5.26133	5.41943	5.40659	4.18073	5.077	5.4607	5.59056	5.22521	4.60429	5.81114	5.3267	5.20487
3549	Cluster 1	4.4815	5.78104	5.36833	5.75005	6.64213	4.39513	5.17862	5.27613	5.14271	5.50481	5.01569	5.46875	5.62257	6.17625
29763	Cluster 1	0.599007	1.52923	1.23215	1.96274	2.4521	1.13185	0.791659	1.34292	2.48607	3.33485	1.59245	2.43416	1.63735	2.94432
5888	Cluster 1	3.05219	5.30875	5.15907	3.43242	4.4429	1.39968	5.37449	5.07074	4.88005	4.77388	5.43757	4.55117	5.1877	4.91367
6307	Cluster 1	4.5675	5.8869	6.44415	6.27347	6.20922	4.70226	5.68671	5.75565	6.27777	5.78049	6.13708	6.82104	6.24244	6.13634
3696	Cluster 1	4.31598	5.16384	5.27362	4.6531	5.27174	4.23881	5.31416	5.27613	5.09441	5.53245	4.95031	4.59117	5.07218	5.72109
3797	Cluster 1	1.31223	2.38191	2.79538	2.6911	2.89541	0.532425	2.67873	2.76491	3.12171	3.36248	2.12212	2.93142	1.84468	2.65524
254552	Cluster 1	1.68243	3.13765	3.05943	2.8129	3.84096	1.99259	2.89185	2.39355	2.7304	3.23374	3.56149	2.94691	3.26329	3.74975
55701	Cluster 1	5.00838	5.84915	5.68357	6.18881	6.51294	5.04597	5.50165	5.51037	5.93335	6.60447	4.60994	6.0612	5.25585	6.51137
11257	Cluster 1	1.44647	2.38191	2.4931	3.09091	3.50809	2.26275	2.06846	2.73338	2.62856	3.77606	2.27235	2.88391	2.9257	3.4137
8438	Cluster 1	2.68668	5.25955	4.86635	3.27175	4.43282	1.18009	5.08425	4.98634	4.89579	4.33188	4.77007	3.94221	4.96522	4.47566
56704	Cluster 1	3.36633	5.51361	5.39388	4.29903	4.77356	3.01386	4.91585	5.24293	4.45622	4.49681	4.58718	3.89506	4.9726	5.13571
63922	Cluster 1	4.13561	6.43109	5.89916	4.44748	5.44471	2.87425	6.2131	6.09957	5.89939	5.89134	6.23184	5.12492	6.27117	5.73452
5426	Cluster 1	5.0995	7.43197	7.03109	5.68772	6.87024	5.38381	7.35879	7.16044	7.05563	7.1781	6.66711	6.09636	6.94615	7.12056
57657	Cluster 1	3.17331	3.76402	3.33038	3.55095	4.51633	2.7678	3.30532	3.50478	4.07435	4.38674	3.06462	3.82132	3.48599	4.37636
5338	Cluster 1	3.55649	3.68422	3.82371	4.29381	4.74126	3.78026	3.82096	3.55974	4.41749	5.20627	3.53795	4.3848	3.58565	4.72474
5634	Cluster 1	2.79131	4.70851	4.89845	3.32391	4.12383	2.66985	4.87884	4.64466	4.35052	4.16146	4.98555	4.24137	4.91628	4.44331
8987	Cluster 1	4.06083	4.02772	4.26639	4.6531	5.39885	3.85645	3.93752	3.81446	4.79193	5.3057	4.00954	5.22999	3.84093	5.01252
3985	Cluster 1	4.743	5.87388	5.53836	4.64902	5.72632	4.30556	5.63832	5.74384	5.21728	5.72303	5.40866	4.98558	5.70466	5.82935
91057	Cluster 1	4.84376	5.71504	5.86302	5.61213	5.76298	4.42546	5.7922	5.66457	5.39174	5.56254	5.84978	5.48476	5.93564	5.86439
83856	Cluster 1	3.49584	3.8194	4.22269	4.34013	4.84371	3.31322	3.88872	4.08184	4.52667	4.61064	3.54977	4.11676	3.55647	4.71574
85315	Cluster 1	2.5342	2.92689	3.01621	2.7834	3.83332	1.35835	2.42857	2.65142	2.9871	4.00369	2.0901	3.13452	2.73049	3.85186
3965	Cluster 1	3.16035	3.81259	3.58823	3.21763	4.41245	2.82958	3.9455	3.85164	3.85996	5.07464	4.52866	3.98787	4.19031	4.58348
6443	Cluster 1	3.10728	3.99802	4.09696	3.66857	4.69562	3.58808	4.36969	3.90213	4.37768	4.73212	3.9661	4.17055	4.02262	4.76019
23354	Cluster 1	3.67062	5.56717	5.18207	4.01797	5.08162	3.54268	5.23828	5.23451	5.24704	5.19479	5.27619	4.85616	5.45083	5.11874
255743	Cluster 1	6.38267	7.243	7.26831	7.47904	7.71449	6.7577	7.15204	7.00741	7.15644	7.8057	6.67523	7.331	7.07949	7.69049
580	Cluster 1	2.51396	4.68261	4.76555	3.06663	4.06632	1.03026	4.92394	4.57523	4.73005	4.18486	4.79512	4.33267	4.40197	4.30014
6583	Cluster 1	0.25316	-0.673898	-0.196174	1.53726	2.4521	0.456127	-0.181741	0.190295	1.62403	2.01484	0.0129508	1.74207	-0.205546	1.93852
64858	Cluster 1	2.55417	4.20453	4.15124	3.35432	3.53661	1.99259	4.2067	3.96455	3.93502	3.62455	4.03499	3.633	4.07843	3.86819
29904	Cluster 1	4.99383	5.87878	5.75103	5.45962	6.25427	4.85491	5.65544	5.63502	5.71291	5.87225	5.25469	5.54709	5.59891	6.10049
2189	Cluster 1	3.37758	5.4024	5.22066	4.32486	4.3388	2.93172	5.33557	5.27339	5.32353	4.79431	5.30088	4.89662	5.37486	4.6884
5165	Cluster 1	1.60798	2.30639	2.57481	3.27175	3.38803	1.22676	2.49529	2.54649	3.85353	2.53541	2.24353	3.97281	2.58394	3.39127
79792	Cluster 1	4.77312	5.19034	5.22383	5.25722	5.70134	4.76685	5.10576	5.19166	5.33282	5.83575	5.43757	5.43892	5.36367	5.77407
1800	Cluster 1	3.38874	5.26704	5.62962	4.82583	5.72218	2.85951	4.96768	5.59173	4.64318	3.84625	5.14209	4.67264	5.85004	5.22086
4255	Cluster 1	3.60514	4.31943	4.31476	4.26742	4.88495	3.78026	4.54266	4.51625	4.57049	4.94813	4.79014	4.8438	4.7501	4.97152
84885	Cluster 1	4.75599	5.85578	5.78791	5.163	5.56956	4.23311	5.9252	5.69148	5.35349	5.83328	6.0503	5.53176	6.02356	5.58934
51053	Cluster 1	4.46578	5.85413	6.11768	5.02802	5.64571	3.96367	6.0358	6.0762	5.64187	5.3128	6.37491	5.48476	6.23325	5.61377
10669	Cluster 1	4.20038	5.43601	5.5661	4.99301	5.66736	4.53615	5.16844	5.42415	5.13477	5.13996	5.3148	5.09394	5.5797	5.73675
57577	Cluster 1	2.9045	2.92689	3.19481	3.91971	4.54469	3.37669	2.97213	3.00823	3.8791	4.60487	2.48427	3.79587	2.60309	4.37636
55215	Cluster 1	5.97772	8.10619	8.02217	6.5773	7.26618	4.74697	8.17029	8.02317	7.91604	7.4485	7.69428	7.17937	7.78576	7.47474
6470	Cluster 1	4.16836	5.84081	5.69046	4.64082	5.18732	3.63209	5.73583	5.73392	5.54136	5.16371	5.75085	5.32792	5.85004	5.47399
10174	Cluster 1	3.28505	3.41436	3.05943	3.73172	4.69983	2.50921	2.38231	2.52824	3.33073	4.71615	2.92639	3.95759	2.60309	4.66054
51131	Cluster 1	1.97677	2.53863	2.26594	2.22658	3.27974	1.6599	2.51686	2.73338	2.7304	3.86569	2.73261	2.65778	2.35453	3.18503
5993	Cluster 1	4.5724	6.03754	6.07268	5.62258	5.52281	4.31639	5.90489	6.17923	5.89939	5.53851	5.41513	5.64296	6.164	5.74119
51129	Cluster 1	-0.0745015	-0.396455	-0.0666095	1.85342	2.99467	0.199551	-0.181741	-0.119304	3.38528	2.65196	-0.130578	4.00277	-0.205546	2.14032
85462	Cluster 1	3.48549	4.84487	4.67582	4.15097	4.6914	3.387	4.76176	4.57967	4.67272	4.45891	4.59291	4.0891	4.45564	4.76456
139728	Cluster 1	0.347699	-0.0602617	-0.496492	1.67214	2.82008	0.673888	-0.181741	-0.239266	2.41792	3.00742	-0.289979	2.99242	0.039106	2.31733
1017	Cluster 1	4.37889	6.47271	6.28027	5.13991	5.75289	4.45516	6.3813	6.17923	6.16016	5.56254	6.14295	5.81114	6.25309	5.94361
22977	Cluster 1	3.55649	4.09097	4.37302	4.20759	4.69983	3.60585	4.27792	4.23601	3.93502	5.02363	4.59291	4.46232	4.46614	4.69757
4439	Cluster 1	3.93705	4.53741	4.00414	4.07995	5.00206	3.63209	4.60944	4.44991	4.76132	5.4798	4.12465	4.2224	4.27635	5.0488
6502	Cluster 1	4.73864	6.69442	6.80426	5.63089	5.90281	4.31639	6.61428	6.54989	6.36744	5.5891	6.25909	6.10156	6.43779	6.09356
55345	Cluster 1	2.19593	4.26562	4.35579	2.97826	3.86365	2.26275	4.34579	4.26386	4.31817	4.18486	3.73716	3.34798	4.00832	4.03665
11247	Cluster 1	3.49584	1.68643	1.37586	4.50735	6.23989	2.94574	0.719071	0.789636	5.05289	5.32338	1.91839	6.21309	1.56104	5.59426
1727	Cluster 1	6.50951	7.25309	7.09998	6.82904	7.43095	6.38842	7.06411	6.90236	6.86325	7.50615	7.19697	7.26686	7.19129	7.48802
55359	Cluster 1	4.32181	4.16766	4.33835	5.163	5.77101	3.87121	3.97697	4.0943	5.01303	5.07464	3.66292	5.38306	4.27635	5.36885
9324	Cluster 1	4.62053	5.82736	6.00796	5.51451	5.47449	4.36936	5.90284	5.89751	5.83061	5.83328	6.28584	5.61898	6.12974	5.5695
257407	Cluster 1	4.43918	5.26454	5.49179	5.68971	6.13966	3.9003	4.81497	4.88238	5.18176	5.47664	4.06	5.73285	4.97994	6.20869
64410	Cluster 1	3.82649	4.70851	4.49348	4.36524	4.83608	3.68319	4.47814	4.44506	4.10176	4.85879	4.37769	4.2224	4.64774	4.73369
5174	Cluster 1	0.673908	0.576026	1.37586	2.7834	2.41162	0.456127	1.10821	2.07933	2.19175	2.26958	0.476354	2.43416	1.10389	2.63629
9696	Cluster 1	3.29694	3.55151	3.22043	3.95321	4.61768	3.45719	3.38959	3.49541	4.11796	4.43308	3.04805	4.01752	3.2512	4.58348
7515	Cluster 1	4.49189	5.73498	5.44094	4.98007	5.34612	4.31099	5.37153	5.37648	5.29057	5.55358	5.521	5.30405	5.62491	5.49781
151188	Cluster 1	3.75066	5.01463	5.10852	4.40936	4.87754	3.73254	4.91585	4.82746	5.06129	4.79938	5.06182	4.64915	4.94284	5.03077
9814	Cluster 1	3.75928	4.9228	4.44541	4.18521	5.06214	4.02438	4.60944	4.74687	4.6357	5.0451	4.54647	4.44059	4.55734	4.97152
9936	Cluster 1	3.80998	4.16766	4.29681	4.09803	4.78945	3.50531	3.88872	3.9092	4.26097	4.73741	3.71634	4.13716	4.07843	4.90578
3422	Cluster 1	5.8052	7.1908	7.81079	7.45352	6.9261	5.98888	7.30711	7.44886	7.52217	7.01029	7.83011	7.62812	7.66564	7.20095
81618	Cluster 1	6.39656	6.94297	7.12732	7.11093	7.65883	6.56114	6.72732	7.07892	7.21408	7.26851	7.0673	7.31988	7.16011	7.49461
51097	Cluster 1	4.73864	5.46669	5.78577	5.91216	6.10358	5.27975	5.48259	5.80577	5.77722	5.9832	5.63079	5.92505	5.7397	6.09182
27165	Cluster 1	1.40309	2.64974	2.72554	2.08867	2.72416	1.39968	2.53812	2.43333	2.77194	3.24863	2.53272	2.54012	2.60309	2.84877
3251	Cluster 1	4.1488	5.80696	5.83841	4.62427	5.30803	3.56101	6.07632	5.83019	5.81248	5.44145	6.29465	5.42516	6.06041	5.47399
23590	Cluster 1	2.84091	4.52913	4.50915	3.7996	4.01319	2.85951	4.56871	4.5929	4.17068	3.84625	4.78014	3.70767	4.76718	4.35912
84695	Cluster 1	2.38614	3.00061	3.03076	2.6911	3.62779	2.19394	3.01823	3.21638	2.8772	3.5544	3.42697	2.61962	3.52669	3.77596
27035	Cluster 1	3.74198	5.04979	5.65802	4.48002	6.29379	3.387	4.99099	5.45105	4.87052	4.38674	4.37105	5.4927	5.84803	6.28976
3638	Cluster 1	5.66306	6.92493	7.46931	7.62027	6.9572	5.856	6.817	6.81847	7.49916	6.7554	6.79551	8.02569	7.12327	7.11885
2774	Cluster 1	2.93527	3.56777	3.2456	3.66857	4.41245	3.46694	3.5655	3.53252	3.60806	4.61064	3.54977	3.8297	3.53668	4.28196
203068	Cluster 1	8.46133	10.3355	10.1051	8.77797	9.54561	7.94887	10.2051	9.98189	9.81077	9.61493	10.46	9.50679	10.3591	9.83905
84321	Cluster 1	3.77638	5.74752	5.87516	4.53416	5.14782	3.50531	5.9767	5.94129	5.64374	4.80945	5.89912	5.26749	6.03771	5.11532
10916	Cluster 1	5.9212	5.53652	5.9247	6.35093	7.03754	5.69312	5.51243	5.50571	6.11783	6.96594	6.1928	6.44493	5.64815	6.996
10903	Cluster 1	5.29309	5.40013	5.59821	6.26683	6.93773	5.80501	5.12696	5.40427	5.6002	6.89912	5.30786	5.56226	5.2976	6.64891
5211	Cluster 1	6.0965	7.18158	6.97576	6.81908	7.51457	6.50544	7.09492	6.95798	7.33276	7.32402	6.97936	7.45403	7.02194	7.40647
706	Cluster 1	6.07248	7.11605	7.10687	6.65673	7.2922	6.08543	7.10653	7.01398	6.86325	7.40514	7.76253	7.09409	7.63165	7.36894
1111	Cluster 1	4.37889	6.49839	6.56029	5.20255	5.48429	3.10413	6.67191	6.47324	6.31102	5.40869	6.58477	5.80477	6.43379	5.73675
254531	Cluster 1	5.76508	6.94219	6.87452	6.48181	6.99878	5.76998	6.45997	6.75611	6.49591	6.59286	6.59479	6.53866	6.98592	6.79278
389813	Cluster 1	3.63357	3.93674	3.49685	4.3948	5.16922	3.55188	3.41279	3.86624	4.06881	5.34432	2.48427	4.46232	3.33379	5.14914
201299	Cluster 1	0.673908	2.41824	1.58751	1.26582	1.86992	-0.511865	2.09739	1.86333	2.04133	2.20998	2.24353	2.05967	2.16131	1.93852
481	Cluster 1	8.93402	9.2158	9.18986	8.94735	9.95159	8.98254	9.23204	9.13586	9.05368	9.9368	9.17932	9.26438	9.46786	9.99422
83879	Cluster 1	5.01919	6.92335	6.69772	5.82435	6.79355	5.38895	7.39128	6.86921	7.13404	6.4917	7.12966	6.79773	7.06661	7.03993
58155	Cluster 1	3.32045	4.14074	4.19712	3.92647	4.40731	3.3663	4.10355	4.40059	4.35052	4.69457	4.1713	3.98787	4.26436	4.28805
79075	Cluster 1	3.88283	6.79886	6.99536	5.04677	5.40659	2.34967	7.00046	7.07106	6.67537	5.21008	7.36444	6.02698	7.14303	5.64492
201254	Cluster 1	4.33917	6.38824	6.31189	5.00584	5.76097	4.53151	6.26501	6.29037	5.87577	5.85046	6.87987	5.542	6.92443	5.94553
6713	Cluster 1	7.93967	9.3457	9.57394	9.08123	9.00287	7.53099	9.05305	9.05946	8.8738	8.59858	9.03857	8.98766	9.37201	9.20781
26577	Cluster 1	1.35838	2.34464	2.89418	2.95198	3.16265	1.99259	2.57971	2.45282	2.15035	3.41621	2.50869	2.45599	2.67726	3.29788
6519	Cluster 1	5.05115	5.18508	5.62962	6.52367	6.8524	5.25463	4.93199	6.11647	5.63438	6.48071	4.36437	5.94447	5.7397	6.46109
409	Cluster 1	4.40661	5.12864	5.09819	4.51634	5.4794	4.20424	4.97549	4.95593	4.92677	5.2439	5.25108	4.86842	5.33818	5.39445
140467	Cluster 1	2.66847	1.98171	2.36114	3.92647	4.30604	2.7678	1.6668	2.26716	3.52141	3.95007	2.43413	3.82132	2.46334	3.9395
3487	Cluster 1	6.97331	7.45455	7.5237	7.19945	8.03784	6.99106	7.29546	7.30951	7.28274	8.2172	7.61984	7.51832	7.82044	7.85321
51196	Cluster 1	3.75066	4.14616	4.03334	4.49375	5.2345	3.91463	4.12478	3.64692	4.45197	5.35811	2.83275	4.41853	3.48599	5.53921
9338	Cluster 1	1.48857	1.38983	1.99621	2.6094	3.18684	2.01935	1.84792	2.05404	2.70203	3.83643	2.45942	2.51954	2.16131	3.35695
79001	Cluster 1	4.5724	5.37955	5.62723	5.28116	5.6802	4.20424	5.53639	5.51501	5.65488	5.6123	5.89912	5.89341	5.83796	5.44706
5355	Cluster 1	5.79894	6.72374	6.5653	6.1285	6.75564	4.69812	6.77621	6.47205	6.65053	7.29921	7.28623	6.88276	6.88682	6.74935
8574	Cluster 1	4.81095	5.90141	5.85486	5.46891	5.95656	4.91315	5.86128	5.74186	5.59056	5.79324	6.03986	6.00309	6.09634	5.98726
439921	Cluster 1	0.87777	1.85492	2.42863	2.01444	2.5486	0.290242	1.10821	2.22245	1.65396	1.90638	1.44834	1.63135	1.70982	2.69241
1718	Cluster 1	8.27841	9.83898	9.88663	9.29475	9.5113	8.58254	9.5792	9.49239	9.26511	9.3233	9.44325	9.38996	9.82791	9.85796
8792	Cluster 1	3.21153	4.81112	4.81683	3.60254	4.54469	2.21724	4.86629	4.78964	4.70167	4.12158	4.32364	4.55623	4.89313	4.71574
5371	Cluster 1	5.04411	5.22664	4.58999	4.95051	5.90464	4.45516	4.79304	4.70685	4.8448	6.16876	5.13818	5.295	4.92772	5.82727
55222	Cluster 1	4.19404	5.67055	5.71319	5.09259	5.16314	4.41542	5.62845	5.64141	5.51102	5.47031	5.4628	5.48476	5.62022	5.33692
23363	Cluster 1	1.05636	0.699239	0.687971	1.50147	2.63905	1.08195	0.561924	0.962737	1.59346	2.29848	0.476354	1.8449	0.870904	2.67395
150209	Cluster 1	3.21153	4.24048	3.98185	4.02429	5.19926	3.57009	3.74987	4.01786	4.00637	4.23804	3.47735	4.0891	4.07843	4.91367
79022	Cluster 1	5.27516	6.6607	6.83671	5.96731	6.42542	5.43192	6.70752	6.86921	6.67537	6.52723	6.88804	6.53226	7.15363	6.40761
641	Cluster 1	3.12073	5.63434	5.68126	3.89922	4.51155	1.18009	5.77663	5.48457	5.32818	4.59908	5.30088	4.65388	5.31803	4.79905
84680	Cluster 1	2.9045	3.44989	2.82907	3.56835	4.20898	3.20082	2.9245	3.10993	3.48023	4.66158	3.32061	3.17456	3.01421	4.19398
4796	Cluster 1	4.19404	6.2158	5.64861	4.56049	5.63476	4.35892	6.02831	6.0699	5.82898	5.65761	5.83536	5.24573	5.95627	5.87453
9514	Cluster 1	2.36369	2.43606	2.82907	3.59407	4.21487	2.73588	2.31001	2.54649	3.5295	4.23804	3.34794	3.7436	2.98531	3.86819
10312	Cluster 1	6.0088	6.67297	6.43324	6.41965	7.35293	6.56228	6.59159	6.61513	6.75866	7.41177	6.79551	6.50896	6.75496	7.27174
140710	Cluster 1	3.00945	3.0934	3.01621	3.69258	4.62213	2.56477	3.10625	2.88454	3.697	3.94093	2.27235	3.56434	2.26115	4.55348
11270	Cluster 1	2.31771	4.46979	3.95158	2.59249	3.95804	0.80271	3.85524	3.82197	3.97707	4.27486	4.90502	4.17713	4.67062	4.19398
63979	Cluster 1	3.67062	5.91895	5.95935	4.30423	5.03575	2.88883	6.02643	5.65409	5.56519	4.63916	5.49066	5.01895	5.68457	5.17235
50511	Cluster 1	0.939789	1.65633	1.87241	1.70398	2.39094	0.976648	1.50351	1.538	1.43008	2.46067	1.84355	1.66921	2.08161	2.36416
23623	Cluster 1	5.33409	6.6397	6.5196	5.71922	6.09722	4.90958	6.46275	6.47682	6.15493	6.12708	6.72299	6.016	6.69038	6.21349
283	Cluster 1	3.42172	3.56777	4.01882	4.4983	4.84751	2.97338	3.28031	3.61267	3.64579	4.63916	3.86566	4.48903	3.68787	4.49156
4176	Cluster 1	7.03233	9.02875	8.73349	7.36791	8.00973	6.6707	9.02251	8.80796	8.49821	8.26603	8.96958	8.2279	8.9444	8.30975
26063	Cluster 1	3.18616	4.25059	3.8069	3.90608	4.55866	3.71628	4.15948	4.15505	3.8275	4.91585	4.52268	4.05375	4.48175	4.6884
10577	Cluster 1	4.51753	5.23684	5.35393	5.56089	5.68869	4.62595	5.29244	5.43399	5.44407	5.92879	5.85693	5.97124	5.864	5.77407
53840	Cluster 1	1.44647	2.05275	2.24113	3.21763	3.39843	2.17026	2.62014	2.66819	3.13238	3.72376	2.60247	3.02199	2.33174	3.06261
79703	Cluster 1	3.61468	3.69166	3.55841	3.83597	4.59527	3.63209	3.25486	3.59524	4.02939	5.19863	3.72679	3.84632	3.59525	4.60313
100288413	Cluster 1	1.35838	3.40534	3.42155	2.01444	3.35639	1.55407	3.14832	3.33664	3.18459	2.78042	3.32061	2.03087	3.32227	3.33361
8836	Cluster 1	1.71826	3.12671	3.04516	2.18206	3.00831	0.604889	2.78922	2.52824	2.85159	2.93565	3.43973	2.88391	3.43346	3.3218
197335	Cluster 1	5.46639	7.14344	6.50404	5.86541	6.82665	5.56047	6.89526	6.85463	6.8528	7.00591	6.43827	5.89141	6.56534	6.95739
121457	Cluster 1	2.09051	3.20157	3.48633	2.64264	3.3349	1.08195	3.67509	3.22774	3.65322	3.44234	3.85617	3.30052	3.07034	3.33361
64946	Cluster 1	3.30874	5.10377	4.89049	3.89922	4.1731	2.01935	5.03651	4.69871	5.09441	4.59908	5.13033	4.75417	5.04091	4.79905
7517	Cluster 1	3.71563	5.3493	5.15575	3.91291	5.02907	3.48625	5.42955	5.29244	5.16886	5.22144	5.70137	4.7275	5.70466	4.97152
79669	Cluster 1	4.25019	4.93851	4.91815	4.58634	5.19926	3.77242	4.79745	5.0517	4.67637	4.83926	4.7134	4.43511	5.05141	5.13908
10376	Cluster 1	6.17434	8.26173	8.2029	6.39182	7.32049	5.31798	8.28749	8.08301	7.82401	7.52155	8.67533	7.49743	8.54367	7.62771
729440	Cluster 1	2.85707	4.03943	3.60777	2.92522	4.22074	2.7678	3.67509	3.88071	3.60806	4.06384	4.2888	3.68936	3.93463	4.16121
51478	Cluster 1	2.38614	3.55151	3.94391	3.55968	3.65406	2.3706	3.41279	3.38816	3.89171	3.36248	3.61872	3.88705	3.77489	3.88435
6119	Cluster 1	3.03809	4.87132	5.18532	4.09803	4.34955	2.91757	5.21207	5.11422	4.94807	4.5638	5.89217	4.86026	5.44819	4.48098
4891	Cluster 1	6.35164	6.3871	6.50925	7.2868	8.18771	6.23705	6.44738	6.31454	7.62539	6.97939	6.27163	7.84418	6.40543	7.54438
1763	Cluster 1	2.9654	5.05268	5.01281	3.7996	4.12383	2.49021	5.12345	5.00626	5.01303	4.20026	4.77007	4.16393	4.74148	4.36489
2237	Cluster 1	5.20429	7.62403	7.72893	5.63502	6.43176	4.52686	7.70554	7.57037	7.31296	6.48543	7.69959	6.71982	7.57215	6.77773
79758	Cluster 1	2.31771	2.64974	2.38399	2.87015	3.58292	2.26275	2.06846	2.26716	2.48607	3.71307	2.1841	2.78393	2.58394	3.53121
2330	Cluster 1	1.91636	2.3634	2.82907	4.14518	4.37609	2.07142	2.00881	2.31053	3.02195	3.9038	0.974186	3.31253	1.56104	4.18096
7374	Cluster 1	5.10628	7.30857	7.26062	6.06708	6.52129	5.6359	7.31097	7.16118	7.05352	6.57673	7.06009	6.67517	7.22569	6.83287
64785	Cluster 1	1.97677	4.43918	4.22269	2.59249	3.19878	1.35835	4.58922	4.41059	4.10176	3.29238	4.2531	3.46021	4.33481	3.68667
138065	Cluster 1	1.97677	2.52203	1.93564	3.41329	3.56457	1.90919	2.03895	2.63445	3.55352	3.32083	2.24353	3.57435	2.48416	3.09073
100534612	Cluster 1	3.59554	4.06256	4.10386	4.3801	4.45789	3.48625	3.76797	3.99145	4.31817	4.82939	3.85617	4.07506	3.99388	4.47032
100133445	Cluster 1	3.79328	3.59182	3.44347	4.18521	4.85884	3.86385	3.45809	3.45733	3.99472	5.16764	2.94441	4.20961	3.36778	4.76892
55824	Cluster 1	3.77638	4.15695	4.37872	4.80396	5.9353	3.78807	3.20258	3.50478	4.61682	5.25131	2.92639	4.9705	3.13757	5.56199
123099	Cluster 1	3.95968	4.56197	4.7699	4.94386	5.2345	4.30012	4.4671	4.50229	4.37319	5.30925	4.38431	5.07644	4.77142	5.22721
285512	Cluster 1	3.13406	2.41824	2.81232	3.80695	5.05887	3.25812	3.06291	2.81094	4.16029	4.31076	2.24353	4.48372	2.54485	4.56856
54414	Cluster 1	5.20113	5.90941	6.00796	5.98037	6.49368	5.09712	5.87179	5.89217	5.90095	5.82834	5.48451	5.99193	6.26517	6.29732
968	Cluster 1	3.47505	3.82617	3.72873	4.4333	5.40144	3.97739	4.45038	4.11891	4.48565	5.31986	4.77007	5.33676	4.09205	5.10846
79671	Cluster 1	3.95218	3.88576	3.88906	4.40452	4.87754	4.10155	3.93752	3.88071	4.29935	5.07464	3.56149	4.58127	3.6423	5.16245
11169	Cluster 1	2.91997	5.34459	5.31285	3.76982	4.32251	2.3706	5.44651	5.18875	5.19963	4.0554	4.77512	4.4677	4.90861	4.71574
6038	Cluster 1	4.66711	4.90371	5.53582	6.11524	6.16728	4.42546	4.42779	4.78964	5.0585	6.0009	5.08637	5.47678	4.81314	5.97034
10144	Cluster 1	5.22623	4.71583	4.45083	5.81162	7.13168	5.24332	4.68285	4.69052	6.2164	6.13911	4.06	6.674	4.40742	6.65481
84314	Cluster 1	1.56927	2.48826	2.67084	2.11259	2.6737	1.13185	2.31001	2.39355	2.83862	2.97198	2.45942	3.05095	2.71296	3.03393
51005	Cluster 1	3.98931	5.1504	4.97569	4.52528	4.82841	4.06348	5.1513	5.28158	4.96608	5.40869	5.22551	4.59117	4.95034	5.07719
8914	Cluster 1	4.83154	6.93906	6.76128	5.3657	5.96358	4.55457	6.99086	6.79194	6.59375	5.98986	6.45565	5.9464	6.62512	6.33894
2013	Cluster 1	5.46639	6.95847	7.06506	6.46565	6.1443	4.95534	6.80718	6.76101	6.80691	6.23005	6.60898	6.71757	7.00674	6.41458
5256	Cluster 1	5.5483	5.77229	5.57109	5.86717	7.25121	5.69104	5.66272	5.5471	6.01922	6.38964	5.05354	6.15257	5.2679	6.86273
113220	Cluster 1	4.79845	5.2292	4.89447	5.77275	5.9353	4.72276	4.71586	4.95593	5.07242	6.46804	4.71865	5.63102	5.2709	5.73006
5163	Cluster 1	5.00838	4.66003	4.81263	5.68573	6.38156	4.29465	4.84513	4.54377	6.21891	5.61804	4.30981	6.25571	4.44506	6.07257
115703	Cluster 1	2.93527	4.43475	3.58823	3.12659	4.42267	0.976648	3.93752	4.13105	4.56262	4.94813	3.75769	4.19021	4.39649	4.43785
11001	Cluster 1	4.42841	6.2789	6.35155	6.16898	5.95832	4.99633	6.08356	6.17043	5.70757	5.56254	6.0145	6.06653	6.49403	5.976
2592	Cluster 1	2.85707	3.72104	3.42155	3.3939	4.28938	3.31322	3.42425	3.71306	3.8791	4.36641	3.46492	3.64255	3.93463	4.26972
896	Cluster 1	4.83563	5.99908	5.93634	5.2838	6.01347	4.99969	5.97864	5.80577	5.7958	5.8134	6.32419	5.72389	6.23632	6.09182
25953	Cluster 1	6.19515	6.13352	6.11768	6.83534	7.28381	5.69312	5.95711	5.92916	6.59857	7.02008	6.18713	7.1554	6.27714	6.84736
84296	Cluster 1	1.35838	3.3022	3.27033	2.01444	2.39094	0.102774	3.40123	3.04721	3.23496	2.82082	3.29275	2.80108	3.13757	2.55789
5982	Cluster 1	3.73325	5.73857	5.48916	4.21313	4.70821	3.57911	5.74271	5.51501	5.28818	5.13996	5.87583	5.20765	5.83594	5.09465
51063	Cluster 1	0.999252	2.38191	2.21588	2.55806	3.25707	2.04562	1.91444	2.45282	2.55114	3.10879	2.1841	2.36664	2.54485	2.95965
115207	Cluster 1	5.90768	7.25748	7.9262	7.49164	8.3001	5.51653	6.9695	7.99976	7.46475	6.73837	5.59701	7.1728	7.22954	8.16684
50861	Cluster 1	0.939789	2.14235	2.53453	1.98882	2.41162	1.31581	2.31001	2.26716	2.32795	2.55948	2.38219	2.49867	2.7478	2.65524
35	Cluster 1	2.98023	3.4931	3.6366	3.95982	4.38134	3.57911	3.5128	3.35747	3.85996	4.58741	3.57312	4.00277	3.66981	4.28805
54939	Cluster 1	4.58216	6.34761	6.02805	4.95713	5.48673	4.36415	6.3105	6.10881	5.83061	5.9311	6.68598	5.73062	6.50298	5.76756
79056	Cluster 1	3.43254	4.45238	4.79142	4.38992	4.37082	3.43748	4.74358	4.44506	4.53071	4.48429	4.81484	4.5461	4.36878	4.49156
389337	Cluster 1	0.87777	1.52923	1.07253	2.15928	2.93879	1.55407	1.21764	1.538	2.77194	3.56633	0.476354	2.58042	0.51414	2.98982
134147	Cluster 1	5.73915	6.73098	6.74813	6.8532	7.07042	6.07271	6.52129	6.6108	6.56055	6.56339	6.43509	6.81366	6.67462	7.05695
100316868	Cluster 1	3.95218	5.07561	5.03102	4.97355	5.12921	3.97739	5.08425	5.04208	5.33282	5.17155	4.08459	5.16853	5.03387	5.26472
54058	Cluster 1	2.29416	3.97991	3.60777	2.44956	3.38803	0.80271	3.80352	3.6968	3.85353	3.93174	3.48968	3.34798	3.72331	3.64935
23178	Cluster 1	3.34357	5.54886	5.32765	4.3801	4.78153	3.59699	5.58571	5.48457	5.45898	4.75315	4.99423	4.78467	5.29171	4.92932
4642	Cluster 1	6.8805	6.95924	7.13155	7.50582	8.16201	7.07158	6.74684	6.74232	7.08819	8.3106	5.98433	7.31317	6.40133	8.32463
25837	Cluster 1	3.57615	4.45238	3.97434	4.62843	4.96057	3.37669	3.79471	4.4056	4.50631	4.45891	3.69521	4.8438	4.27635	4.70669
55240	Cluster 1	3.82649	5.67994	5.4023	4.35525	5.38846	4.45026	5.46605	5.57182	5.10799	5.26235	5.30088	4.60099	5.7179	5.43888
55732	Cluster 1	2.61245	4.25562	4.29681	3.00406	3.7301	1.96532	4.4891	4.0943	4.24631	3.82654	4.38431	3.62339	4.44506	3.83533
10984	Cluster 1	4.03265	4.2805	4.33835	4.79659	6.26567	4.74297	4.97549	5.28702	5.3095	5.677	4.36437	4.76295	4.96151	5.86031
200058	Cluster 1	5.53581	5.93314	5.65332	6.28799	6.71567	5.66161	5.38332	5.31923	5.91492	6.77481	5.34903	6.51547	5.56268	6.57246
5931	Cluster 1	6.61544	7.94979	7.89174	7.03317	7.50678	6.48278	8.00267	7.96498	7.86297	7.60706	8.04578	7.62752	8.05717	7.64795
84230	Cluster 1	2.45146	4.34796	4.43451	2.99122	3.76266	1.7585	4.21991	4.0943	3.77399	3.3761	3.80777	3.17456	3.6607	3.81862
84254	Cluster 1	3.53655	4.69747	4.4013	3.88541	4.38134	3.24684	4.53739	4.37017	4.26582	4.84417	4.21649	3.94992	4.32906	4.30615
2177	Cluster 1	3.44329	5.31599	4.96815	3.61933	4.47272	1.88029	5.17524	5.13548	5.06408	4.92515	4.93237	4.27859	4.87354	4.8202
10544	Cluster 1	5.38234	6.01696	6.11085	5.60372	6.78862	5.54674	6.36504	6.2267	5.95905	6.83399	7.1267	5.89141	6.69931	6.72152
54762	Cluster 1	1.31223	1.71591	2.36114	3.07882	2.89541	1.99259	1.84792	1.92044	2.95139	3.3761	1.84355	3.18766	1.84468	2.98982
155465	Cluster 1	5.21373	6.54534	7.2451	6.8594	6.2812	3.84901	6.49163	7.2668	6.86085	5.70155	6.56598	6.66817	7.41642	6.10049
10994	Cluster 1	4.75167	5.33512	5.44367	5.24374	5.58557	4.11401	5.33557	5.13849	5.26897	5.67149	5.58558	5.51626	5.67781	5.40008
124222	Cluster 1	4.55269	6.59577	6.54009	5.15726	6.05019	4.94491	6.76836	6.67235	6.4897	6.13911	6.82621	6.1986	6.98592	6.2357
114804	Cluster 1	2.55417	3.19111	3.42155	3.9399	4.39698	3.387	3.28031	2.98165	3.74646	4.59908	2.38219	3.53388	2.73049	4.53314
11277	Cluster 1	2.5342	3.96771	3.78989	3.11479	3.83332	2.78349	3.55512	4.11279	4.00637	4.28933	4.34415	3.62339	4.13216	4.07234
6150	Cluster 1	4.95306	5.96111	5.90706	5.48275	5.97752	5.02302	6.08537	5.89573	5.68056	6.18626	6.57324	5.89341	6.42708	6.0866
1191	Cluster 1	1.68243	2.79496	2.67084	2.96518	3.42917	1.93753	2.95643	3.03434	3.18459	3.45523	3.61872	3.55426	3.52669	3.17193
1803	Cluster 1	6.60232	6.78588	6.92797	7.7636	8.08808	7.13795	6.70869	6.60754	6.98158	7.85759	6.52316	7.18836	6.86715	8.14648
23285	Cluster 1	1.56927	1.90698	1.73698	3.18416	3.04847	1.6599	1.91444	2.22245	3.10013	2.95393	1.17069	2.88391	1.43844	3.14537
8542	Cluster 1	4.4605	3.74269	3.48633	4.54738	5.56264	4.82868	4.1457	3.88788	5.02739	6.19012	4.01808	4.99307	4.06467	5.73897
132158	Cluster 1	3.74198	4.64479	4.84181	4.64493	4.7494	3.45719	4.42208	4.71897	4.39993	4.32488	4.47388	4.31487	4.61509	4.70669
64122	Cluster 1	1.44647	1.42597	1.12772	2.26977	3.34569	2.04562	1.16396	1.57404	2.38261	3.45523	1.88145	3.07935	1.67404	3.29788
5313	Cluster 1	0.745111	1.10789	0.82786	1.22251	1.80889	0.375567	0.92672	1.25685	1.65396	2.08286	1.23066	1.46912	1.39514	2.11317
29028	Cluster 1	6.89525	9.00916	9.18864	7.47789	8.01607	5.79536	9.2882	8.93594	8.89079	8.09949	8.6611	8.15598	8.59211	8.37873
81855	Cluster 1	5.88224	6.74088	6.70795	6.66787	6.93862	6.28746	6.27296	6.46487	6.46142	7.3918	6.35146	6.44219	6.5144	6.98106
9088	Cluster 1	4.20038	6.40305	5.89319	4.41418	5.27456	3.00049	6.24253	5.94301	5.86301	5.59493	6.56307	5.69894	6.44974	5.50567
140828	Cluster 1	5.36832	6.60565	6.63839	6.1874	6.99108	4.14472	5.99603	6.39607	5.71113	6.03564	5.35578	5.61413	6.08786	6.90788
253714	Cluster 1	3.60514	5.40693	5.50748	4.29381	4.70403	3.46694	5.42385	5.35592	5.26897	4.56974	5.11051	4.8846	5.03387	5.10157
83593	Cluster 1	2.36369	2.45367	2.29034	2.57538	3.35639	2.24018	2.42857	1.86333	2.85159	4.06384	2.21412	3.1072	2.26115	3.52092
83464	Cluster 1	2.73994	2.12046	2.05434	2.7069	3.84096	2.60066	2.09739	1.83391	3.01043	3.9038	1.98954	2.83478	2.21209	3.66813
1841	Cluster 1	4.59667	6.43442	6.3501	4.86508	5.4422	3.48625	6.51728	6.3383	5.88526	5.63513	6.72559	5.73954	6.76137	5.68235
152185	Cluster 1	4.26843	5.33036	5.24894	5.0622	5.7366	4.57275	5.35366	5.13246	5.60787	5.36837	4.7134	5.16191	4.85369	5.61134
54491	Cluster 1	5.01199	6.64642	6.82632	6.46797	6.77273	4.65184	6.26501	6.36555	6.02639	5.65761	5.66107	5.83006	6.07592	6.60816
100132163	Cluster 1	2.31771	2.48826	2.74332	2.52279	4.20306	2.49021	2.49529	2.45282	2.78552	3.32083	2.53272	3.32444	2.50467	3.85186
257144	Cluster 1	1.11129	1.80092	1.58751	2.06435	2.21392	1.03026	1.94659	2.00207	2.32795	2.65196	1.44834	1.66921	1.93815	2.61708
4281	Cluster 1	3.21153	3.61549	3.73763	3.63593	4.26118	2.52797	3.29287	3.64692	3.52141	4.23056	2.7735	3.60397	3.23901	4.10717
55214	Cluster 1	2.24588	3.99201	4.3673	3.27175	3.88599	0.80271	3.10625	3.50478	2.92708	3.17262	2.99716	2.67649	3.54661	3.86005
6558	Cluster 1	9.09664	10.38	10.5952	9.94415	10.3149	8.40049	10.3625	10.3477	10.3009	9.78011	9.52448	10.0423	10.1891	10.2721
4828	Cluster 1	2.88886	4.29522	4.37872	3.47917	4.13631	2.85951	4.36969	4.26386	4.07435	4.4653	5.01142	4.41853	4.97628	4.27585
2717	Cluster 1	3.33206	5.33986	5.29186	3.87845	4.4429	2.81438	5.40373	5.4192	5.00724	4.38674	5.84018	4.42408	5.86003	4.6177
8974	Cluster 1	5.56316	5.08976	5.15575	7.02137	7.22662	5.83545	4.99867	5.17415	6.93281	6.44076	5.24018	7.50137	5.2679	6.66653
100532732	Cluster 1	4.35063	4.95715	4.33835	4.46616	5.42196	4.5128	5.01393	5.0324	5.16886	6.10476	4.74972	4.5763	4.82542	5.49518
6480	Cluster 1	3.75928	3.93046	4.35579	4.57347	4.87382	4.28916	3.49116	4.07557	4.51041	5.48923	3.45238	4.50481	4.19031	5.07014
5984	Cluster 1	3.76786	5.27201	5.21111	4.38502	4.6615	3.3663	5.35366	5.29514	5.09714	4.66713	5.59701	5.00792	5.45874	4.65113
6389	Cluster 1	7.28841	8.27293	8.08409	7.42455	8.26182	6.95253	8.22619	8.14348	8.21512	8.06994	8.05306	8.18035	8.24988	8.21753
2956	Cluster 1	4.96429	6.88331	6.89156	5.68374	6.28821	5.20012	7.08863	6.83713	6.81273	6.15302	6.59906	6.31363	6.60982	6.50354
7516	Cluster 1	2.22112	4.70851	4.49348	2.87015	3.6366	0.673888	4.85786	4.53466	4.64318	3.42933	4.17893	3.40519	4.53757	4.05817
26499	Cluster 1	5.0686	5.79837	5.96693	4.99944	6.05019	4.68565	5.89462	5.62647	5.32586	5.78305	6.3396	5.38591	6.00928	5.92616
5033	Cluster 1	5.87234	5.31117	5.76198	7.00549	7.52172	5.63157	5.57289	5.64353	7.77887	6.67504	5.81102	7.90147	5.76968	6.81718
55847	Cluster 1	3.51634	4.70851	4.88249	4.35023	4.81295	3.65787	5.17524	5.13548	4.75788	4.58741	5.60553	4.55117	5.28876	4.82857
55194	Cluster 1	3.02384	3.55966	3.28255	3.78479	4.44792	3.65787	3.16208	3.27229	3.53755	4.83926	3.77793	3.68936	3.34521	4.35912
55321	Cluster 1	3.23645	4.02772	4.0115	5.13116	4.60428	3.37669	3.79471	4.51161	4.86413	4.33188	3.42697	5.05515	4.11891	4.22602
100861518	Cluster 1	1.91636	1.85492	2.05434	3.55095	3.80234	2.32842	1.94659	1.97537	3.45495	3.34873	2.64717	4.00277	2.28507	3.4137
148418	Cluster 1	1.40309	1.49562	2.05434	2.7069	2.30515	0.673888	1.2694	1.67705	1.97173	3.02482	1.54599	2.08789	1.74474	2.55789
29089	Cluster 1	3.30874	5.46669	5.64152	3.86443	4.45789	1.69353	5.79882	5.70373	5.51102	4.77388	6.32763	5.09046	5.96369	4.80755
3958	Cluster 1	7.30323	7.51451	8.00016	7.69049	8.22834	6.75671	7.35431	7.55636	7.09775	8.05415	7.79454	7.2845	7.6916	8.0897
55808	Cluster 1	3.45395	5.59719	5.3247	4.80396	5.31902	2.95963	4.082	4.84968	3.63081	4.74792	4.04338	4.03212	4.74148	5.53921
9771	Cluster 1	4.31012	4.84153	5.19505	5.10456	5.60365	4.49384	4.82797	4.61469	5.06408	5.51408	3.99232	4.93209	4.45564	5.68004
54958	Cluster 1	2.70465	4.15695	4.12435	3.41329	3.95099	2.61827	4.4671	4.39052	3.8791	4.1771	5.09042	4.3791	4.96891	4.33582
100507412	Cluster 1	2.34088	3.07076	2.76088	2.79823	3.54599	2.14618	3.22896	3.07263	3.10013	3.71307	3.20578	3.44937	3.39001	3.24881
445372	Cluster 1	1.35838	2.00578	2.24113	3.20656	3.42917	2.34967	2.60006	2.66819	3.18459	3.72376	2.60247	2.97741	2.37696	3.04834
114134	Cluster 1	1.78736	2.02946	2.36114	2.82743	2.83546	1.47894	2.42857	2.33174	2.59809	2.78042	2.21412	2.85135	2.62199	2.89734
147841	Cluster 1	0.999252	3.03611	2.98665	1.50147	1.92848	-0.233916	3.0775	2.81094	2.59809	2.26958	2.79352	2.16941	2.86352	1.96913
317	Cluster 1	4.20038	4.58612	4.88249	4.69331	5.29973	3.58808	4.68285	4.70685	5.02453	4.82939	4.07644	4.77167	4.2462	5.18545
2568	Cluster 1	4.13561	4.90371	5.02012	5.38792	5.14782	3.28041	4.81061	5.21467	5.32818	6.20737	3.97489	5.53944	5.15563	4.65113
2006	Cluster 1	0.939789	1.1517	1.01514	1.17786	2.4521	0.86305	1.5461	1.538	1.53031	2.20998	1.49799	1.97151	1.48048	2.29334
5567	Cluster 1	4.01114	5.19034	5.73112	6.08835	4.74126	3.34531	5.13046	5.29784	5.38729	5.43496	4.46767	5.45797	4.93907	5.16906
1471	Cluster 1	6.47589	7.16431	7.16574	6.98214	7.86169	6.74373	7.12157	7.10301	6.79353	7.78606	7.96035	7.34861	7.81069	7.95279
55764	Cluster 1	4.63935	5.77929	5.22699	4.68536	5.61484	3.78026	5.24152	5.17121	5.09441	5.38531	4.80007	5.10089	5.26189	5.59426
91373	Cluster 1	3.63357	3.85958	3.78131	3.88541	4.5725	3.57911	3.87207	3.65535	4.21151	4.82443	4.19408	4.35026	3.83283	4.39902
142	Cluster 1	6.18878	8.04144	7.94264	6.49096	7.20384	5.96498	8.1402	7.8327	7.57641	7.05754	7.79703	7.29815	7.73728	7.41206
6624	Cluster 1	1.44647	1.77313	1.37586	1.60628	2.75685	0.375567	2.00881	1.538	1.79496	2.62939	2.48427	1.87761	2.33174	2.57789
6652	Cluster 1	3.33206	5.06706	5.05969	3.92647	4.50675	3.16532	5.22523	5.04208	4.68364	4.01244	4.84872	4.48372	4.75866	4.53825
27101	Cluster 1	5.14957	6.91464	6.9231	5.77649	6.33496	5.15558	7.08953	7.17004	6.69709	6.07792	7.42344	6.35632	7.31842	6.37368
83716	Cluster 1	0.673908	2.2267	1.83973	0.931186	2.0121	0.532425	2.2339	2.31053	1.87339	2.20998	1.54599	1.33423	2.18692	2.08549
7295	Cluster 1	7.1444	9.02194	9.33763	7.71413	8.64899	6.95686	9.29035	9.30372	8.79035	8.67735	10.4335	8.3385	9.80496	8.66832
5983	Cluster 1	4.13561	5.96111	5.94981	4.46616	4.9358	2.85951	6.09973	5.77126	5.60787	4.91118	6.22079	5.19797	5.87389	5.46059
127294	Cluster 1	5.91156	7.14479	7.26447	7.22367	7.23172	5.6294	6.69219	7.09606	7.10047	7.2529	5.48759	6.73329	6.62395	7.35669
54933	Cluster 1	2.43001	1.93232	2.24113	2.87015	3.92246	2.26275	2.40563	2.70115	3.22503	3.99489	2.94441	3.76997	2.81506	3.6013
133	Cluster 1	3.70674	3.22227	3.05943	4.42854	5.92095	3.34531	3.41279	2.96817	5.28818	4.79938	3.90299	6.14755	2.99983	5.08069
80178	Cluster 1	1.78736	3.91147	3.88105	2.35245	3.11301	1.47894	3.99245	4.17278	3.80766	3.10879	4.46142	3.33626	4.34622	3.24881
55367	Cluster 1	4.2924	5.62076	5.09474	4.80028	5.56725	4.73087	5.46882	5.4192	5.5828	5.74943	5.20697	5.10434	5.55778	5.56449
89891	Cluster 1	5.94974	7.17629	7.17805	6.25478	6.50815	5.35259	7.05677	7.06395	6.85522	6.85238	7.35099	6.87164	7.40759	6.83391
56925	Cluster 1	2.34088	3.55151	3.79842	3.51551	3.43928	1.31581	3.22896	3.88788	3.4118	3.07579	3.43973	3.76997	3.40099	3.09073
23149	Cluster 1	0.745111	0.699239	0.759611	1.08419	2.03892	0.456127	0.989787	0.726991	0.988277	1.66144	0.662048	1.07693	1.3505	2.29334
130814	Cluster 1	3.48549	3.69906	4.26023	4.43804	4.54936	3.94286	3.97697	3.96455	4.42619	5.14792	3.88445	4.46232	4.03677	4.56355
115106	Cluster 1	2.82456	4.38514	4.5349	3.91291	3.6968	2.78349	4.27159	4.49291	4.46891	4.15357	4.89115	4.10299	4.60563	3.89236
55603	Cluster 1	4.02552	4.97555	4.86229	4.39967	5.25181	3.93585	4.81061	4.50229	4.35963	4.74792	4.42979	4.24137	4.28823	4.99403
752014	Cluster 1	3.12073	4.46111	4.12435	4.00525	4.10491	3.33469	4.4106	4.49291	4.25121	4.36641	4.87245	4.01017	4.57685	4.28196
5743	Cluster 1	4.76029	4.98769	5.58348	4.70909	6.00158	3.324	4.80624	5.31658	4.99267	5.40869	3.79789	5.17183	5.20034	6.13128
730101	Cluster 1	2.4726	3.69166	3.61744	3.21763	3.86365	2.32842	3.62631	3.41821	3.48023	3.20351	3.34794	3.37113	3.6423	3.42479
81926	Cluster 1	2.79131	3.88576	3.764	3.23952	3.90798	2.71965	3.97697	3.92324	3.74646	3.80656	4.23125	3.89506	4.37436	3.99263
162655	Cluster 1	1.44647	3.26279	2.98665	1.93617	2.88065	1.35835	3.10625	3.62131	3.47185	3.04201	3.30675	2.45599	3.32227	3.09073
5333	Cluster 1	1.78736	2.45367	2.45044	2.33222	2.92447	1.47894	1.88156	2.35264	2.64355	2.69606	1.91839	2.80108	2.48416	3.04834
6687	Cluster 1	5.37675	6.6531	6.38733	5.71337	6.69157	5.95808	6.45299	6.56452	6.3742	6.94895	6.31383	6.08064	6.56045	6.50746
90673	Cluster 1	2.0629	3.11569	2.59453	2.96518	3.52717	2.66985	2.77138	2.79576	3.42054	3.84625	2.69052	3.44937	2.54485	3.47898
56670	Cluster 1	0.436422	0.638948	0.533047	1.38845	1.41734	-0.112743	0.642636	1.7732	1.62403	3.12502	-0.289979	1.94088	1.5997	2.02848
3672	Cluster 1	4.99383	5.94408	6.21327	6.14454	6.48882	5.61193	5.79661	5.779	5.98136	6.54241	4.95476	6.14083	5.60605	6.53714
29937	Cluster 1	3.45395	4.06256	4.18416	3.82153	4.37609	3.35584	4.082	4.17865	4.33212	4.7054	4.68689	4.35607	4.58651	4.50207
389058	Cluster 1	2.73994	3.36868	3.27033	3.54217	3.50809	1.72638	3.30532	3.50478	3.48023	3.40296	3.69521	3.88705	3.47564	3.76728
100652736	Cluster 1	0.673908	1.68643	1.37586	1.08419	2.19018	0.673888	1.62767	2.10419	1.59346	2.29848	1.59245	1.38061	2.39904	1.84257
79154	Cluster 1	4.70332	6.075	5.83427	4.95713	6.03028	4.8512	5.84432	5.71588	5.42684	5.4798	6.05653	5.72164	6.09634	5.90454
440603	Cluster 1	2.34088	3.08212	3.27033	4.04308	3.52717	2.79902	3.06291	3.33664	3.76715	4.09712	3.17558	3.53388	2.95581	3.61104
3795	Cluster 1	1.44647	2.84919	2.65214	2.43065	3.06161	1.82068	2.73503	3.14629	2.93928	2.60646	3.12907	2.73121	2.97063	3.00468
375612	Cluster 1	1.11129	2.45367	2.33792	1.38845	2.65648	-0.112743	2.18084	2.95456	2.1712	1.66144	2.05735	2.0015	2.9104	2.36416
3925	Cluster 1	6.31992	7.83271	7.94697	6.80447	7.40154	3.81886	7.88422	7.81728	8.02635	7.7275	7.91481	7.75732	8.04409	7.6515
114904	Cluster 1	2.7224	3.59182	3.41046	3.43242	4.27816	3.51474	3.9295	3.6968	3.42054	4.34579	4.10876	3.34798	3.81652	4.23864
84250	Cluster 1	1.97677	4.41241	4.64304	2.92522	3.48877	2.14618	4.84513	4.64466	4.22652	2.98981	4.77007	3.57435	4.72846	3.74975
10133	Cluster 1	5.41819	4.84153	5.44367	6.01568	6.49246	5.1616	5.02902	4.86431	5.55134	6.80785	5.40541	6.2681	4.34052	6.36508
475	Cluster 1	3.06616	4.13529	4.27863	3.70836	4.01319	2.94574	4.21991	4.29658	3.95319	4.24548	4.80007	4.24137	4.76718	4.14118
54892	Cluster 1	5.40176	7.43197	7.24198	5.63914	6.29796	3.92881	7.36252	7.13955	7.06401	6.444	6.90078	6.56777	6.94522	6.70797
25941	Cluster 1	5.18841	6.56674	6.59498	5.50551	5.8733	4.47463	6.44598	6.31454	6.19747	5.87225	6.58764	6.20988	6.70264	6.04049
2950	Cluster 1	8.18146	9.36429	9.03562	8.3874	9.06108	8.05373	9.30612	8.97858	8.86123	9.19374	9.88616	8.83494	9.50461	9.17351
79682	Cluster 1	3.81826	5.56717	5.67896	4.36025	4.53058	1.82068	5.86128	5.56512	5.44407	4.92051	5.76866	5.04439	5.60842	5.08419
84152	Cluster 1	4.01114	4.73755	4.71238	5.05913	6.19289	3.61465	5.03277	4.95251	5.41814	4.50922	4.52866	5.75282	5.08586	5.01252
2987	Cluster 1	6.66792	7.1119	7.16821	6.78413	7.61882	6.60927	7.20616	7.20565	7.02015	7.84173	7.82951	7.29588	7.80554	7.70022
5209	Cluster 1	5.89012	6.01102	5.95363	6.19442	7.51397	5.84483	6.0056	5.95843	6.71229	6.63736	5.56825	6.97917	5.62257	6.80768
91544	Cluster 1	4.1021	4.74829	4.42352	4.13354	4.72895	3.74061	4.68285	4.73498	4.53876	5.33389	5.11847	4.03937	4.84968	4.86972
200958	Cluster 1	3.27305	3.74983	3.92845	3.50651	4.71654	3.26931	3.99245	3.29406	3.66061	4.5638	4.93687	4.0891	3.74933	4.57852
11130	Cluster 1	4.6533	6.99726	6.86643	5.00264	5.83555	2.30686	7.07869	6.85829	6.51541	5.75465	7.12176	6.15257	6.97952	6.11426
89849	Cluster 1	2.27022	3.34056	3.00151	2.89795	3.60104	2.58283	3.1892	3.28322	3.65322	3.5899	3.08101	3.05095	3.11105	3.55159
858	Cluster 1	5.1916	5.78452	6.10398	5.43611	5.37799	4.26141	5.49079	6.2754	5.53333	6.42937	5.84738	5.22046	6.02179	6.12958
219736	Cluster 1	0.812965	1.65633	1.83973	1.88153	2.03892	0.976648	1.62767	1.538	1.76784	1.90638	1.44834	1.7061	1.30444	2.45349
89846	Cluster 1	2.4726	3.42332	3.25802	2.95198	3.84096	2.90327	3.20258	3.09761	3.12171	3.71307	3.36142	3.05095	3.36778	3.55159
6241	Cluster 1	5.38792	8.13035	8.04341	5.84235	6.71879	2.56477	8.13802	7.80406	7.56267	6.8426	8.25968	7.15456	7.96856	7.08343
2941	Cluster 1	2.66847	3.59975	3.59803	3.51551	3.7866	2.3706	3.75895	3.54165	2.97529	3.42933	4.16363	3.21352	4.01548	3.79318
8673	Cluster 1	5.36267	6.06787	6.2557	5.70945	6.27839	5.14347	6.16779	6.14968	6.05612	6.59286	6.83589	6.44765	6.65411	6.2653
285758	Cluster 1	0.999252	1.56207	1.50654	2.18206	2.65648	1.62548	1.6668	2.12863	1.62403	2.78042	1.23066	1.59247	1.39514	2.81546
525	Cluster 1	4.39005	4.70851	4.66653	5.50098	5.50848	4.54998	4.30916	4.74687	4.47311	5.91019	4.10075	5.50584	4.42905	5.5918
7429	Cluster 1	6.27401	7.5776	7.52112	7.42395	8.06011	7.18672	7.34227	7.36713	7.0479	7.69119	6.88804	7.01544	7.20703	8.01189
1428	Cluster 1	1.48857	0.866327	1.01514	2.26977	2.6737	1.18009	0.791659	1.11728	2.21201	2.51092	1.0427	2.749	1.52132	2.59762
389816	Cluster 1	1.26456	2.76706	2.36114	2.39208	3.00831	0.456127	2.42857	2.50975	2.10772	1.41983	2.02385	2.67649	2.58394	2.94432
10811	Cluster 1	3.03809	2.57126	2.47193	3.41329	4.24974	3.47663	2.55906	2.33174	3.49684	4.56974	2.12212	3.62339	2.4208	4.10717
90592	Cluster 1	1.82071	2.97645	3.16873	3.14989	3.25707	2.60066	3.09195	3.17004	2.97529	4.02978	2.97979	2.749	3.01421	3.22364
23551	Cluster 1	1.56927	1.77313	1.96624	2.08867	2.93879	0.532425	1.21764	1.94817	1.71202	2.38185	0.572186	2.16941	1.77883	2.74644
10581	Cluster 1	3.49584	3.44989	3.73763	3.55968	4.55866	3.34531	3.78585	3.60398	4.26097	4.77902	4.06	4.55117	4.09205	4.49156
64598	Cluster 1	2.55417	3.62329	3.46506	3.32391	3.92246	3.05324	3.03328	3.59524	3.65322	4.32488	3.67377	4.23507	3.72331	3.96251
56899	Cluster 1	1.05636	1.46121	1.83973	1.50147	2.26025	0.532425	1.2694	1.50104	1.84771	2.40861	1.98954	1.7061	1.39514	1.80911
84057	Cluster 1	1.64569	3.25276	3.44347	2.26977	2.41162	0.375567	3.64602	3.4379	3.42922	2.89838	3.87508	3.05095	3.56626	2.63629
5985	Cluster 1	4.06083	5.76526	5.80494	4.37516	4.88495	3.58808	5.86549	5.779	5.57304	5.03226	5.90373	5.13511	5.84402	4.97152
645166	Cluster 1	1.56927	2.2671	2.16402	1.67214	2.60355	1.18009	2.28509	2.15266	1.94777	2.48602	2.83275	1.46912	2.44223	2.764
347240	Cluster 1	3.32045	4.83146	4.88649	3.55095	3.9368	2.30686	4.81061	4.53008	4.55471	4.4525	4.19408	4.04658	4.5023	4.38206
3249	Cluster 1	1.31223	0.212205	0.687971	1.50147	3.08754	0.739736	0.288546	0.849674	1.59346	2.14782	0.0129508	1.97151	0.430831	2.29334
23228	Cluster 1	3.51634	4.37131	4.27863	4.46151	4.59978	3.21246	3.81227	3.9092	3.94716	4.42655	3.43973	3.7436	3.74071	4.71122
4211	Cluster 1	1.26456	1.62559	1.50654	1.53726	2.49148	1.22676	1.5461	0.962737	1.39507	2.48602	0.974186	1.90959	1.52132	2.57789
171177	Cluster 1	1.44647	2.2671	1.96624	1.76563	2.69072	0.86305	1.62767	2.26716	1.89861	2.11571	1.72345	2.03087	1.87652	2.61708
100131211	Cluster 1	1.71826	2.97645	3.14217	2.39208	2.86575	1.72638	2.84145	2.78041	2.93928	2.84061	2.35551	2.2958	2.69522	3.18503
10950	Cluster 1	2.79131	3.46733	3.6834	2.87015	3.82564	2.78349	3.58606	3.68037	3.94716	4.16146	3.94835	3.48165	3.52669	3.93175
57085	Cluster 1	3.77638	4.28542	4.37872	4.18521	4.66581	3.55188	4.43913	3.99145	4.42184	4.94356	4.64342	4.8438	4.79243	4.6177
619279	Cluster 1	1.21526	1.59418	1.46428	2.06435	3.22238	1.51699	1.45963	1.38411	2.36462	2.04925	0.662048	2.49867	1.10389	3.30989
7083	Cluster 1	5.44784	7.64717	7.30169	5.83338	6.46676	2.7678	7.67408	7.40139	7.14265	6.94895	8.10155	6.98949	7.79932	6.88197
79867	Cluster 1	2.24588	3.4931	3.14217	2.4115	3.31309	1.90919	3.16208	2.96817	3.1743	3.49322	2.90815	3.33626	3.15065	3.15871
25939	Cluster 1	2.95042	4.26562	4.36156	4.00525	3.95804	2.58283	4.39903	4.44506	4.73356	3.856	3.53795	3.91883	4.25228	4.12087
474	Cluster 1	1.31223	3.39626	3.55841	3.07882	2.85068	0.673888	1.97804	2.47205	1.97173	2.65196	1.7646	2.60015	2.94083	3.36848
7368	Cluster 1	5.91735	6.97913	6.98139	6.29061	7.16935	5.80116	6.91672	6.57234	6.52859	6.38796	6.13316	6.46927	6.6814	7.25009
260294	Cluster 1	3.02384	3.90509	3.47573	3.32391	4.26686	3.33469	3.77694	3.82945	3.76715	4.27486	3.84662	2.97741	3.94217	4.14118
29108	Cluster 1	3.36633	3.63876	3.72873	3.65235	4.68717	2.987	4.01536	4.0943	4.18099	4.38674	4.90502	4.50481	4.45564	4.71574
22925	Cluster 1	4.57729	5.63627	5.72218	6.11672	5.95832	4.9657	5.53639	5.52195	5.94095	5.86502	4.43617	5.72164	5.30931	5.98164
80023	Cluster 1	3.13406	2.79496	2.55481	3.46994	4.31704	3.60585	2.12574	2.41358	3.8275	4.77388	2.81327	3.99534	2.9257	4.49683
954	Cluster 1	4.42299	4.60594	4.0261	4.56916	5.75694	4.60402	4.02292	3.90213	4.35963	5.45755	4.34415	4.92428	4.572	5.41683
4282	Cluster 1	7.095	8.29202	8.16589	7.61922	8.20632	6.95946	8.22004	8.09624	8.07453	8.15289	8.9362	8.38724	8.83094	8.14103
401577	Cluster 1	1.21526	1.56207	1.54759	1.57218	2.09112	0.604889	1.45963	1.30053	1.46427	2.32681	1.59245	1.77717	1.3505	1.93852
4968	Cluster 1	2.95042	4.27556	4.3088	3.66048	4.08574	3.3663	4.17991	4.41059	4.26582	4.27486	4.58144	4.04658	4.86959	4.26972
100500808	Cluster 1	1.52948	2.90145	2.74332	2.11259	2.23727	-0.233916	2.62014	2.54649	2.48607	2.55948	2.43413	2.80108	2.62199	2.38701
79622	Cluster 1	3.54655	5.53238	5.32175	4.02429	4.60876	2.987	5.68194	5.37902	5.17662	4.47166	6.05653	4.91643	6.1148	4.67917
284889	Cluster 1	7.16402	8.336	8.2149	7.66645	8.25826	7.02695	8.27646	8.15244	8.13182	8.20628	8.98435	8.433	8.87592	8.19949
63035	Cluster 1	4.08161	4.07399	3.78989	4.07995	5.39366	4.07628	3.61635	3.88788	4.30408	4.76873	3.19076	4.27245	3.47564	5.15248
8916	Cluster 1	2.63137	3.55151	3.59803	3.85027	4.30604	2.90327	3.49116	3.10993	4.14982	3.92248	2.27235	4.20317	3.01421	4.00006
10591	Cluster 1	3.86696	4.82809	5.10164	4.74779	5.019	4.13252	4.8954	5.00955	4.79193	5.15189	5.50287	5.2551	5.43221	4.86972
118881	Cluster 1	3.49584	4.82471	4.68505	4.26742	4.43282	3.51474	4.45038	4.60166	4.40434	4.40678	5.21813	4.541	5.16854	4.66522
6839	Cluster 1	3.83467	5.39786	5.26133	3.87845	4.25547	2.24018	5.35666	5.25962	4.89266	4.78413	5.26906	4.5763	5.35804	4.94866
85458	Cluster 1	2.77439	3.81259	3.84857	3.76228	4.07282	2.60066	3.74987	4.1431	4.06324	3.45523	3.03129	3.88705	3.56626	3.90032
55893	Cluster 1	4.743	4.87132	4.86635	5.21917	5.59689	4.19254	4.80185	4.65731	5.51306	5.5803	4.00096	5.70806	4.49718	5.44977
226	Cluster 1	9.47583	10.1257	9.70858	9.73902	10.673	9.24913	9.82989	9.63062	10.1231	10.4069	10.5807	10.5957	10.2487	10.4519
100507218	Cluster 1	0.151989	0.967853	0.82786	1.26582	2.0121	0.976648	0.92672	0.520867	1.46427	2.32681	0.373701	0.959619	1.1567	1.73978
1663	Cluster 1	5.90962	7.55177	6.96538	5.87767	6.80336	5.92485	7.3347	7.25227	6.99844	7.05966	7.16947	6.31811	7.23569	6.99693
51293	Cluster 1	4.0953	5.77755	5.70187	4.32997	5.02572	3.74061	5.68671	5.779	5.23719	4.94813	6.15654	5.06583	6.38205	5.13233
130612	Cluster 1	1.91636	2.66494	2.53453	2.73799	2.99467	1.93753	2.40563	3.25019	3.05598	3.15693	2.32831	2.2958	3.12437	3.22364
9319	Cluster 1	4.89945	6.83037	6.74923	4.85448	5.74069	3.00049	6.70282	6.58784	6.22016	5.76504	6.65211	5.73731	6.70042	6.01504
344787	Cluster 1	2.43001	3.67674	3.55841	2.99122	3.1504	1.6599	3.67509	3.42809	3.11096	2.93565	3.5019	2.69496	3.39001	3.3218
8718	Cluster 1	2.31771	2.92689	2.31433	2.67513	3.82564	2.97338	2.97213	2.95456	3.20495	3.89436	3.17558	2.76657	2.83139	3.70498
8842	Cluster 1	7.22132	7.27306	7.35543	7.25087	7.7479	6.76464	6.96656	6.90148	7.3006	8.40247	6.32075	7.09844	7.05362	7.99943
1953	Cluster 1	3.73325	3.9492	3.95158	3.9399	4.90332	3.9842	3.74987	3.9092	4.51041	5.40205	3.16024	4.2847	3.2512	4.71122
7167	Cluster 1	8.11245	9.21677	9.22469	8.58281	9.08098	7.96273	9.32152	9.18894	9.38122	9.04127	9.80527	9.33029	9.667	9.06918
150759	Cluster 1	2.36369	2.40019	2.19018	3.12659	3.6968	2.12169	2.53812	2.39355	3.31208	3.69144	1.39692	2.27139	1.87652	3.55159
64105	Cluster 1	3.53655	5.46452	5.64625	3.80695	4.4678	1.35835	5.65057	5.50805	5.42467	4.69457	6.20593	4.88862	5.9544	4.97152
389289	Cluster 1	2.27022	3.07076	3.51766	3.60254	3.23403	2.19394	3.09195	3.38816	3.12171	3.468	3.60745	3.56434	3.42272	3.10458
284992	Cluster 1	2.27022	3.73551	3.31857	2.46822	2.967	0.290242	3.66547	3.52333	3.28364	3.5544	3.19076	2.49867	3.13757	3.24881
158160	Cluster 1	1.52948	3.03611	2.4931	2.52279	2.99467	1.72638	2.45115	2.63445	3.1743	2.69606	2.12212	3.09334	2.84754	2.91317
100506730	Cluster 1	2.00606	2.5873	2.67084	2.67513	3.3349	2.7678	2.31001	2.58232	2.62856	3.73437	2.05735	2.56041	2.5249	3.53121
8705	Cluster 1	2.19593	1.74481	2.36114	3.29284	3.32404	2.34967	2.38231	2.37324	2.7304	3.89436	2.81327	3.46021	2.08161	3.45755
54847	Cluster 1	3.32045	4.07399	4.14457	4.03684	4.5725	2.84462	3.25486	3.45733	3.7395	4.11347	2.73261	3.96522	3.42272	4.62733
55723	Cluster 1	4.54273	6.36865	6.3674	4.80396	5.33534	2.47095	6.51192	6.21248	6.20381	5.6123	6.71513	6.09114	6.63562	5.77191
388403	Cluster 1	5.16588	5.17184	5.3995	6.2467	6.26993	5.33672	5.02149	5.19744	5.42467	6.4261	4.18652	5.82588	4.94659	6.31232
51166	Cluster 1	1.05636	2.53863	2.29034	1.76563	2.432	1.69353	2.57971	2.47205	2.30926	2.55948	2.48427	2.0015	2.4208	2.55789
56477	Cluster 1	0.520004	0.699239	1.54759	1.85342	2.03892	0.375567	0.86077	0.280306	1.46427	2.04925	0.476354	1.28631	0.667583	1.5503
84326	Cluster 1	4.93414	5.77405	5.57606	5.22466	5.8221	4.73895	5.90897	5.65409	5.64	5.9008	6.44778	5.84461	6.28161	5.86235
9148	Cluster 1	3.91406	5.48178	5.23644	5.19136	5.54169	3.17725	4.27792	5.07074	4.16029	4.61639	3.9661	4.51004	4.74148	5.33985
84071	Cluster 1	1.82071	2.47107	2.82907	2.62612	2.49148	0.976648	2.65946	2.73338	2.46933	2.46067	1.95441	2.61962	2.62199	2.95965
377841	Cluster 1	1.21526	2.1639	1.93564	2.03961	2.65648	1.08195	1.21764	2.26716	1.7402	2.08286	1.88145	1.59247	2.05404	2.40951
55038	Cluster 1	4.08161	5.38415	5.35393	4.24053	4.65718	3.02711	5.54691	5.19166	5.14271	4.85393	5.76613	4.78467	5.43488	4.77326
122970	Cluster 1	0.673908	1.27567	1.28166	1.17786	1.86992	1.13185	1.62767	0.962737	1.39507	2.08286	1.54599	1.13219	1.39514	2.29334
57544	Cluster 1	2.29416	3.48456	3.55841	3.29284	2.967	1.27197	3.28031	3.378	3.24483	2.71762	2.92639	3.16134	3.23901	3.36848
55653	Cluster 1	1.40309	1.85492	1.58751	2.62612	2.51077	1.35835	1.5461	1.86333	2.30926	2.87938	2.3006	3.1072	1.43844	2.49616
375444	Cluster 1	2.09051	2.83582	3.28255	2.43065	2.69072	0.739736	3.36601	3.08517	2.79898	2.84061	3.0972	2.7132	3.02845	2.86514
54996	Cluster 1	3.05219	3.54331	3.53818	3.77732	4.23821	3.47663	2.73503	3.25019	3.33997	4.24548	3.16024	3.56434	3.15065	4.39902
272	Cluster 1	1.97677	1.98171	2.40648	3.05433	3.61893	2.91757	2.53812	2.10419	3.16393	3.62455	2.38219	2.78393	2.05404	3.74975
2175	Cluster 1	4.9865	6.82446	6.38308	5.23287	5.95128	5.13737	6.6779	6.57679	6.40643	6.155	6.33789	5.68052	6.55185	6.14475
284656	Cluster 1	3.24875	2.84919	2.82907	4.18521	4.65718	3.9842	2.97213	3.25019	3.63081	4.66713	2.62499	3.879	2.73049	4.71574
1719	Cluster 1	5.45582	6.87598	7.11543	5.8829	5.96183	4.32714	7.16405	6.93217	6.74829	6.0527	6.73079	6.37792	6.78776	6.30634
2595	Cluster 1	2.31771	2.57126	2.29034	2.55806	3.11301	2.04562	2.47339	2.82596	2.75823	3.30668	2.0901	2.63883	2.08161	3.35695
118663	Cluster 1	1.05636	1.62559	0.955376	1.50147	2.30515	1.39968	1.74199	1.25685	1.68328	2.82082	1.91839	1.8449	1.43844	2.05727
285989	Cluster 1	2.34088	2.90145	3.03076	2.55806	3.19878	2.63567	3.14832	3.17004	3.08922	3.71307	2.81327	2.60015	3.21431	3.57168
2821	Cluster 1	7.87765	9.25021	8.62018	8.30902	9.0355	7.73648	8.90931	8.67764	9.10283	8.51986	9.19046	9.28548	9.10166	8.85408
4940	Cluster 1	5.59241	5.44484	5.57606	4.73243	6.23265	3.70808	5.67955	5.31923	6.11917	6.64442	5.41836	5.53944	5.15238	6.60207
83660	Cluster 1	1.60798	1.31474	1.54759	1.60628	2.6737	1.18009	0.561924	1.67705	1.7402	2.48602	0.373701	1.63135	1.52132	2.49616
1786	Cluster 1	5.44784	7.55484	7.10171	5.80246	6.50214	5.4566	7.39783	7.2467	7.00136	6.30672	6.83348	6.29104	6.95643	6.80556
3108	Cluster 1	2.17028	2.18514	2.47193	3.06663	3.42917	2.04562	2.55906	2.68477	3.08922	3.44234	3.08101	3.84632	2.81506	3.04834
723809	Cluster 1	2.5342	3.55151	3.79842	3.71619	3.97897	1.51699	3.26764	4.14909	3.78755	2.60646	2.27235	4.05375	4.14528	4.00006
168455	Cluster 1	1.91636	1.80092	1.90437	2.26977	2.7406	2.04562	2.2339	2.15266	2.51897	3.42933	2.43413	2.412	2.48416	3.1319
100529251	Cluster 1	3.92177	4.79739	4.96815	4.22963	4.68292	3.72444	5.16161	5.03886	5.0585	4.86846	5.49983	4.91643	5.46922	4.95632
2037	Cluster 1	4.76458	5.71321	5.83634	5.35321	5.9442	3.53343	6.30586	6.36298	6.67901	5.35123	5.32859	5.82588	5.81966	5.93394
6843	Cluster 1	1.71826	2.83582	2.55481	2.54054	3.10033	2.12169	2.62014	2.92696	2.99881	3.10879	2.88966	2.24656	2.99983	2.84877
10721	Cluster 1	4.17482	6.00058	5.74001	4.22415	5.15089	1.72638	5.96889	5.61354	5.58862	5.33389	5.1768	4.66329	5.28579	5.35152
93323	Cluster 1	1.78736	3.66167	3.54833	2.33222	2.91001	1.85079	3.43562	3.46695	3.23496	3.02482	3.80777	2.88391	3.76642	2.71065
8321	Cluster 1	1.8533	2.34464	2.47193	2.76842	2.85068	1.93753	2.33452	2.12863	2.43526	3.23374	1.95441	2.78393	2.50467	2.71065
283209	Cluster 1	2.77439	2.53863	3.10139	2.7069	3.77866	2.7678	3.10625	3.30483	3.63832	4.22304	2.43413	2.99242	2.65907	3.86005
7443	Cluster 1	3.36633	4.70851	4.94912	3.69258	3.91524	2.21724	5.16844	4.9353	4.68727	4.00369	4.9592	4.36763	4.9726	4.19398
23491	Cluster 1	1.78736	1.52923	1.32953	2.01444	2.83546	1.43985	1.81347	1.42415	1.82158	2.73886	1.59245	2.16941	1.77883	2.45349
1028	Cluster 1	2.40824	1.95723	1.73698	2.18206	3.94391	1.88029	2.25972	2.28901	2.58261	3.15693	3.01433	3.22627	2.65907	3.80171
123803	Cluster 1	1.82071	3.31189	3.66486	3.17283	3.00831	2.21724	3.67509	3.85164	3.95319	3.64719	3.94835	3.23891	4.08525	2.91317
654342	Cluster 1	1.44647	2.24704	2.21588	1.76563	2.69072	1.82068	2.38231	2.28901	1.68328	2.82082	2.99716	2.08789	2.71296	2.84877
51668	Cluster 1	2.5342	3.72104	4.01882	3.29284	3.68835	2.7678	4.19337	4.12499	4.14982	3.97713	4.70285	4.01017	4.48175	3.70498
9666	Cluster 1	3.79328	3.97382	4.46161	4.20759	4.51633	2.85951	3.97697	4.56631	4.51856	4.41999	3.22064	4.15729	3.91177	4.53825
10384	Cluster 1	0.939789	0.866327	0.893027	1.38845	2.21392	0.673888	0.476427	1.34292	1.76784	2.14782	0.143483	1.07693	1.1567	1.70382
94121	Cluster 1	0.673908	1.77313	1.96624	2.01444	2.0121	1.22676	2.00881	1.92044	2.56696	2.11571	1.59245	2.08789	1.52132	2.16698
114787	Cluster 1	2.03476	3.02438	3.41046	2.26977	3.11301	2.3706	3.36601	3.56869	3.47185	3.40296	3.16024	3.05095	3.36778	3.52092
11119	Cluster 1	2.68668	2.55504	3.2456	3.22862	3.86365	3.04023	3.22896	3.31551	4.00637	4.27486	2.94441	4.01752	2.84754	3.77596
18	Cluster 1	0.673908	1.31474	1.50654	1.08419	2.41162	0.920967	0.92672	1.38411	1.7402	2.11571	0.0129508	1.66921	0.992098	1.87527
5360	Cluster 1	3.14726	4.29033	4.06196	3.65235	4.5353	3.61465	4.03792	3.97806	4.01216	4.4653	4.89579	4.03212	4.84567	4.47566
4826	Cluster 1	1.56927	2.02946	1.90437	2.06435	3.3349	1.47894	1.74199	1.64353	1.97173	2.26958	0.902252	1.66921	1.48048	2.78136
202781	Cluster 1	2.95042	3.32151	3.31857	3.64416	3.84857	3.4175	3.20258	3.55974	3.79429	4.72149	3.36142	3.879	3.23901	3.92396
144406	Cluster 1	2.11759	1.01606	1.28166	2.29089	2.93879	2.09677	1.2694	1.25685	2.6134	3.41621	0.826542	2.89992	1.20765	3.09073
84279	Cluster 1	2.40824	4.07968	4.10386	2.92522	3.31309	2.19394	3.99245	4.14909	3.64579	3.40296	4.49849	3.82132	4.64774	3.35695
159371	Cluster 1	2.19593	3.82617	3.89703	2.73799	3.49846	1.96532	4.02292	3.85896	3.56932	2.60646	3.75769	3.03654	3.88071	3.21088
8631	Cluster 1	3.06616	2.28688	2.47193	3.61096	4.50194	3.68319	2.12574	1.86333	3.05598	4.4653	2.4084	3.77866	2.30859	4.32402
128077	Cluster 1	1.56927	1.62559	2.13737	2.15928	2.85068	2.26275	1.62767	1.57404	2.23199	3.2187	2.12212	2.51954	1.63735	3.18503
27283	Cluster 1	0.25316	2.18514	2.11022	1.73513	1.4969	0.920967	1.45963	2.12863	1.2846	2.53541	2.71172	1.23675	3.04255	2.19315
8997	Cluster 1	5.19478	5.11211	5.13233	5.47123	6.06495	4.55913	5.03651	4.90024	4.90204	5.6604	4.23857	5.07996	4.60563	6.02782
84058	Cluster 1	2.95042	3.63105	3.66486	2.73799	3.99275	2.04562	3.6362	3.32612	3.96518	3.88487	4.2531	4.18368	4.13874	3.96251
54985	Cluster 1	3.59554	4.10218	3.61744	3.56835	4.24974	2.75193	3.97697	4.10049	3.97707	4.62782	4.38431	4.41296	4.44506	4.16782
222962	Cluster 1	3.92177	2.86243	2.89418	4.65718	5.37009	2.93172	2.47339	2.91296	4.86413	4.10532	2.45942	5.50322	3.02845	4.6464
4001	Cluster 1	6.27852	7.96867	7.7745	6.24129	6.93237	4.37972	7.94863	7.72413	7.45309	6.82533	7.74464	7.0713	7.67189	7.29836
10635	Cluster 1	3.61468	5.1477	5.35682	3.87145	4.29496	1.31581	5.30799	5.37392	5.2858	4.63351	5.71456	4.36763	5.20348	4.70669
3600	Cluster 1	2.24588	2.2267	2.67084	2.8129	3.06161	2.34967	2.28509	2.50975	2.85159	3.80656	2.87094	3.18766	2.35453	3.17193
282969	Cluster 1	3.27305	3.53506	3.88105	2.84181	4.37609	3.22401	3.55512	3.64692	3.66796	4.40013	4.33735	3.94221	4.02971	4.26356
27333	Cluster 1	5.81351	6.45861	6.5196	5.97874	6.87955	5.38895	6.40173	6.20675	6.01922	5.96755	5.57115	5.93867	6.07763	6.93915
2302	Cluster 1	2.00606	1.42597	1.54759	2.15928	3.12558	2.21724	1.5461	1.42415	2.23199	3.02482	1.63745	2.88391	1.81213	3.29788
21	Cluster 1	0.812965	0.368902	0.759611	2.03961	1.74515	0.290242	0.0724814	0.365029	1.12279	2.11571	0.143483	1.46912	0.667583	1.5503
3305	Cluster 1	0.87777	1.1517	1.54759	1.93617	2.11653	1.43985	1.2694	1.83391	1.71202	2.80077	1.17069	1.81143	1.5997	1.93852
3107	Cluster 1	5.80936	5.06991	5.3247	5.70356	6.9198	6.16996	5.67716	5.7867	6.25598	7.56308	6.2823	6.48925	6.01644	6.90194
84915	Cluster 1	2.68668	3.89867	3.83204	3.73942	3.7866	2.09677	3.30532	3.59524	3.13238	3.02482	3.34794	3.12093	3.61425	3.59149
283460	Cluster 1	1.68243	2.60317	2.59453	3.1954	3.99275	3.05324	2.53812	3.80691	3.15349	3.80656	1.7646	2.85135	3.08404	3.97765
338799	Cluster 1	2.03476	2.53863	2.33792	2.82743	3.38803	2.58283	2.53812	2.79576	2.6134	3.63591	2.55634	2.27139	2.83139	3.01938
541471	Cluster 1	1.75323	2.79496	3.10139	2.13612	2.34868	1.27197	2.85844	2.79576	2.40037	3.12502	3.652	2.58042	3.36778	2.59762
282679	Cluster 1	1.11129	2.50524	1.99621	2.54054	2.5486	1.99259	2.57971	2.1763	2.0185	2.89838	2.48427	1.8449	2.44223	2.71065
51466	Cluster 1	1.60798	2.72418	2.59453	1.70398	2.85068	1.55407	2.89185	2.71736	2.50261	2.51092	2.7532	2.56041	3.39001	2.72865
246181	Cluster 1	2.03476	2.88856	2.42863	2.67513	2.83546	2.30686	2.55906	2.74923	2.41792	3.62455	2.71172	2.47748	2.89494	3.03393
4060	Cluster 1	0.87777	2.12046	2.70753	3.11479	1.74515	0.86305	1.84792	2.10419	0.786879	3.26336	2.53272	1.66921	2.10867	2.83221
10675	Cluster 1	0.520004	2.32564	2.11022	1.13178	1.28913	-0.000963683	2.12574	1.86333	2.55114	1.61625	2.32831	2.03087	2.18692	1.50922
1031	Cluster 1	2.24588	3.36868	3.10139	2.59249	2.92447	-0.511865	3.25486	2.89882	3.15349	3.49322	3.37477	3.38257	3.17645	3.30989
79583	Cluster 1	1.11129	2.2267	2.11022	1.57218	2.41162	1.08195	1.94659	2.22245	2.04133	1.86834	1.98954	2.56041	1.93815	2.26894
993	Cluster 1	3.17331	5.3184	5.18857	3.20656	3.9996	1.82068	5.48259	5.15643	4.88951	3.856	5.38246	4.06089	5.2709	4.00745
196996	Cluster 1	1.05636	1.35278	1.73698	2.2045	2.0121	0.604889	0.989787	1.6092	1.76784	2.17924	0.476354	1.94088	1.20765	1.70382
11151	Cluster 1	0.939789	1.68643	1.37586	0.760012	1.83973	0.102774	1.10821	0.789636	1.53031	2.14782	2.24353	1.01947	2.30859	2.38701
4900	Cluster 1	2.27022	4.44359	3.98185	2.2045	3.16265	0.976648	4.2067	4.01786	4.07988	3.17262	4.77007	3.98036	4.44506	3.40253
147650	Cluster 1	1.11129	1.19422	1.70104	1.38845	2.19018	1.31581	1.21764	1.57404	1.76784	2.60646	1.7646	1.55252	1.74474	1.93852
84134	Cluster 1	1.11129	1.19422	1.70104	1.42712	2.16605	0.80271	2.00881	1.86333	1.9234	2.29848	2.27235	1.74207	2.21209	1.87527
100652740	Cluster 1	2.31771	2.18514	2.47193	2.33222	3.34569	1.72638	2.77138	2.82596	2.75823	3.20351	3.56149	3.32444	3.07034	3.47898
171391	Cluster 1	1.91636	2.50524	2.33792	2.62612	3.42917	2.68664	2.69774	3.10993	2.92708	3.518	2.60247	2.2213	2.62199	3.27355
201305	Cluster 1	0.436422	1.1517	1.42075	1.96274	2.11653	1.51699	1.50351	1.538	2.08593	2.82082	1.7646	2.2958	1.84468	1.84257
50619	Cluster 1	1.48857	1.19422	1.07253	1.90911	2.92447	2.04562	1.41437	1.25685	2.15035	2.95393	1.54599	2.749	1.3505	2.67395
170958	Cluster 1	1.26456	2.2267	2.42863	1.90911	2.78881	1.51699	2.51686	2.12863	2.08593	2.55948	2.21412	1.59247	2.05404	1.84257
27445	Cluster 1	1.26456	0.866327	1.46428	2.15928	3.17479	2.01935	1.05021	1.74186	1.89861	2.20998	0.476354	1.90959	0.870904	3.19802
1767	Cluster 1	3.29694	3.2325	3.6366	4.01797	3.87114	2.63567	3.01823	2.995	3.52141	4.33188	2.43413	3.37113	2.69522	4.03665
90381	Cluster 1	4.25019	6.03608	5.62003	3.87145	4.88865	2.3706	5.82499	5.49165	5.51714	5.01929	5.05354	4.75856	5.5504	5.28006
153642	Cluster 1	1.64569	1.80092	2.40648	2.29089	2.60355	0.920967	2.12574	2.81094	2.23199	2.01484	1.54599	2.63883	2.50467	2.31733
344405	Cluster 1	1.05636	1.49562	0.955376	1.76563	2.30515	1.55407	1.36764	1.74186	1.82158	2.60646	1.39692	1.46912	1.70982	2.11317
4085	Cluster 1	5.02635	6.72465	6.88956	5.11644	5.69503	2.3706	7.01	6.81565	6.65886	5.86502	7.25588	6.04509	7.03963	6.00215
150197	Cluster 1	1.26456	1.71591	1.58751	1.90911	2.56715	1.7585	2.03895	2.61729	1.59346	2.87938	1.95441	1.77717	2.18692	2.31733
94241	Cluster 1	3.54655	3.96157	3.97434	4.7516	4.13008	2.61827	3.59623	3.90213	4.05766	4.21549	2.73261	4.06799	3.28718	4.54335
284403	Cluster 1	4.33341	6.10873	5.71093	3.9332	4.95705	1.7585	6.00178	5.90106	5.58862	5.28057	5.89912	5.06583	5.9821	5.21449
126070	Cluster 1	1.56927	3.2325	3.27033	2.76842	2.6737	1.59022	3.06291	3.19339	3.07822	2.84061	1.68109	2.51954	2.9257	2.63629
91828	Cluster 1	1.44647	1.19422	1.28166	1.98882	2.09112	1.51699	1.16396	1.67705	2.08593	2.93565	0.974186	1.51142	1.10389	2.47498
7850	Cluster 1	2.17028	3.57583	3.49685	2.65898	3.1504	2.04562	2.77138	3.10993	2.08593	2.78042	3.71634	1.94088	3.48599	3.43579
114899	Cluster 1	1.82071	1.77313	1.83973	2.64264	3.08754	2.58283	1.36764	2.39355	2.56696	4.00369	1.63745	2.16941	2.18692	2.91317
124056	Cluster 1	2.98023	3.89223	3.84033	3.66857	4.10491	2.87425	4.1457	3.65535	4.01793	3.84625	4.6379	4.69116	4.5023	3.89236
9254	Cluster 1	2.91997	3.15927	3.10139	3.23952	4.1731	2.3706	2.77138	3.33664	2.88983	3.17262	1.95441	2.69496	2.94083	3.87629
90835	Cluster 1	2.0629	3.12671	3.03076	2.31171	2.60355	2.07142	3.09195	3.22774	3.20495	3.53024	3.14474	2.3895	3.4119	3.00468
10793	Cluster 1	1.11129	2.2671	2.13737	1.34872	1.64394	0.604889	2.40563	2.28901	2.27114	2.01484	2.0901	2.11558	2.44223	1.96913
130	Cluster 1	0.87777	1.27567	2.21588	1.82474	3.92246	1.18009	3.21583	3.92324	3.61568	1.52138	1.17069	3.26387	3.43346	3.19802
112597	Cluster 1	1.94688	2.92689	3.27033	2.39208	2.78881	1.69353	3.1892	3.02134	2.65839	3.02482	4.10075	2.83478	3.6607	2.79851
389434	Cluster 1	2.03476	2.60317	2.91001	4.13354	3.90069	3.324	3.01823	2.70115	3.13238	3.97713	2.0901	3.69854	2.67726	4.02213
375248	Cluster 1	0.745111	1.98171	1.93564	2.03961	2.28287	1.51699	2.03895	1.89217	2.12919	2.46067	1.10811	1.59247	1.30444	2.08549
23594	Cluster 1	3.45395	5.13138	5.09819	3.40362	3.9996	1.13185	5.34766	5.02591	4.96309	4.22304	5.1768	4.40176	5.26189	4.20044
43849	Cluster 1	2.38614	3.00061	3.23307	2.65898	3.51766	1.47894	2.38231	3.15821	2.51897	2.24009	3.0972	2.56041	3.47564	3.24881
27085	Cluster 1	4.0953	5.41818	5.35393	4.28857	4.47763	2.63567	5.50705	5.06125	5.29295	4.44606	4.87245	4.78897	5.06183	4.9176
9881	Cluster 1	1.44647	0.126975	0.893027	0.760012	2.5486	1.03026	0.719071	0.726991	1.89861	3.17262	1.3436	2.24656	0.870904	2.16698
84000	Cluster 1	1.88517	1.95723	1.99621	2.55806	2.23727	0.976648	1.77817	1.538	1.87339	2.62939	2.38219	2.43416	2.4208	2.95965
100507463	Cluster 1	0.436422	0.0363922	0.162099	0.931186	1.98476	0.976648	1.41437	1.38411	1.65396	2.98981	1.91839	2.11558	1.52132	2.14032
100616211	Cluster 1	1.60798	2.09825	2.47193	2.29089	2.32708	1.62548	2.00881	2.52824	2.15035	3.07579	2.99716	2.85135	2.87931	2.57789
6890	Cluster 1	2.19593	1.38983	1.70104	2.72253	3.92246	3.00049	3.30532	3.18176	3.56932	4.91118	3.29275	3.90303	3.02845	3.90824
171022	Cluster 1	1.91636	1.38983	1.42075	2.6094	2.7406	1.22676	1.16396	1.89217	1.82158	3.33485	2.66901	2.56041	1.77883	2.57789
8458	Cluster 1	4.61104	6.28013	5.91689	4.49375	5.2052	3.74863	6.14026	6.07462	5.92263	5.17934	5.48759	4.85616	5.80733	5.46865
150381	Cluster 1	0.87777	1.98171	1.73698	1.50147	1.80889	0.80271	1.94659	2.10419	1.7402	2.04925	2.85197	2.14275	2.71296	1.80911
675	Cluster 1	4.16836	5.5509	5.5636	3.91971	4.8207	2.3706	5.56773	5.42415	5.29295	4.58155	4.55235	4.15061	4.86959	5.23037
148170	Cluster 1	3.69779	3.74269	3.84857	4.31973	4.65718	2.81438	3.5128	3.29406	3.8275	4.12965	4.32364	4.90854	4.2401	4.30615
79733	Cluster 1	3.47505	5.20341	5.23015	3.55968	4.11755	0.375567	4.95193	4.77035	4.79865	4.09712	4.97682	4.30888	4.96891	4.44875
4502	Cluster 1	2.88886	3.11569	3.18183	2.31171	3.07463	0.86305	3.45809	2.66819	2.74438	4.13766	4.23857	3.25145	3.49627	3.54143
3760	Cluster 1	3.77638	4.16232	4.13112	4.70122	4.61323	3.15328	3.75895	4.00472	4.01216	4.15357	2.66901	4.01017	3.74071	4.74257
84951	Cluster 1	4.03975	6.84546	6.06916	3.12659	5.71596	4.83246	7.22921	6.88005	5.94399	6.74232	7.16371	5.27978	6.56656	5.33104
80263	Cluster 1	1.11129	2.38191	2.16402	1.70398	2.0121	1.93753	2.28509	2.59991	2.36462	3.02482	2.0901	2.19559	2.21209	2.59762
26278	Cluster 1	3.10728	5.21636	5.16897	2.91165	3.87858	2.79902	5.57031	5.02591	4.65802	4.09712	4.58718	3.62339	4.5023	4.21329
330	Cluster 1	3.17331	2.18514	3.8069	3.66048	4.26118	3.29143	4.10355	3.13428	4.09086	4.85879	4.53462	3.65203	2.87931	4.44331
199964	Cluster 1	1.11129	2.02946	2.02557	2.26977	2.21392	0.86305	0.288546	1.6092	1.53031	2.14782	1.28824	1.74207	1.74474	1.99911
78995	Cluster 1	2.31771	3.51842	3.19481	1.53726	2.75685	0.102774	3.26764	3.30483	3.08922	3.02482	3.42697	2.85135	3.62366	3.10458
84765	Cluster 1	1.35838	1.46121	0.612588	1.42712	2.16605	1.35835	1.41437	1.83391	2.0638	2.71762	1.0427	1.42555	1.56104	2.24411
143503	Cluster 1	3.38874	3.08212	3.61744	3.84314	4.8626	2.84462	3.28031	3.95775	4.24139	2.98981	2.50869	4.20317	3.89632	4.26972
66002	Cluster 1	0.151989	1.38983	1.07253	2.22658	2.11653	1.22676	0.642636	0.907313	0.786879	1.82927	1.44834	0.691802	0.932773	2.31733
79805	Cluster 1	1.8533	2.57126	2.40648	2.11259	2.83546	0.80271	2.60006	2.70115	2.97529	2.35459	2.05735	2.24656	2.18692	2.05727
146909	Cluster 1	4.35063	6.00357	5.32765	3.94657	4.93936	1.03026	5.71731	5.64565	5.38729	5.17545	5.40541	4.86026	5.46137	5.17235
65266	Cluster 1	5.65846	6.68978	6.28634	6.7776	6.90073	4.56822	5.66996	6.51324	6.09891	5.92648	4.51063	6.43397	6.12974	6.3865
8431	Cluster 1	3.92177	5.38186	5.53326	5.23287	4.69562	1.27197	5.33557	6.14968	5.33513	3.80656	5.2619	5.60195	6.1014	4.56355
157570	Cluster 1	2.09051	3.64644	3.88105	1.79549	2.51077	0.102774	3.66547	3.42809	3.42054	2.55948	3.5961	2.76657	3.44412	2.83221
54821	Cluster 1	3.57615	5.26952	5.14576	3.54217	4.01994	0.920967	5.42955	5.20608	5.0557	4.02978	5.01569	4.30287	4.97994	4.34168
83982	Cluster 1	1.64569	1.35278	1.83973	2.26977	2.9809	2.17026	2.18084	1.70982	2.43526	3.24863	2.92639	2.83478	2.05404	2.63629
117583	Cluster 1	2.31771	2.63438	3.20768	4.29381	3.67985	3.00049	2.78922	2.79576	3.06714	3.77606	1.63745	3.18766	2.65907	3.74975
9833	Cluster 1	4.31012	5.50097	5.5636	4.15097	4.63537	1.82068	5.58571	5.4822	5.20722	4.59908	5.69606	4.91643	5.5504	4.90578
333	Cluster 1	1.64569	1.0627	1.42075	1.22251	2.432	1.93753	0.719071	0.907313	1.94777	3.23374	0.974186	2.47748	1.67404	2.69241
10293	Cluster 1	2.4726	3.53506	3.43255	1.88153	2.92447	0.604889	3.69415	3.378	3.05598	2.87938	3.67377	2.81803	3.44412	2.79851
3162	Cluster 1	2.03476	3.26279	2.51396	2.7069	2.93879	1.90919	3.36601	3.09761	3.08922	3.09238	4.99854	2.94691	3.2018	3.06261
56164	Cluster 1	0.812965	1.19422	1.58751	2.08867	1.7122	1.31581	1.10821	1.34292	0.839925	2.20998	1.10811	1.18542	0.806263	2.31733
4582	Cluster 1	1.16421	0.917983	0.82786	0.931186	1.67847	0.604889	0.86077	1.16532	1.59346	3.059	1.39692	2.43416	1.90766	1.37847
85477	Cluster 1	3.72447	4.05104	4.30282	5.10754	4.91785	3.34531	2.94055	3.31551	3.89798	4.39345	2.02385	4.55117	3.27528	4.86158
222546	Cluster 1	1.60798	2.18514	2.45044	2.88412	2.88065	0.976648	1.94659	2.76491	2.79898	1.31058	1.0427	3.17456	2.37696	2.36416
8671	Cluster 1	4.75599	4.9786	4.97569	4.97681	5.57644	3.25812	4.63433	4.68641	5.32586	4.77902	2.94441	5.00422	4.29413	5.59426
10733	Cluster 1	4.74734	6.01548	6.15469	4.73629	4.978	1.82068	6.22133	5.96013	5.84041	5.29857	5.94683	5.20443	5.98027	5.22086
83461	Cluster 1	3.8907	5.4946	5.22066	3.29284	4.47763	0.80271	5.26402	5.13849	4.9541	4.42655	5.66107	4.88057	5.54793	4.53825
401115	Cluster 1	1.60798	2.00578	2.19018	2.26977	3.18684	2.43165	2.28509	2.22245	2.0638	3.26336	3.52603	2.91576	3.31067	3.22364
55835	Cluster 1	3.67973	5.07276	4.90241	3.36432	3.97202	1.93753	5.25442	4.96952	4.96906	3.79647	4.8343	3.99534	4.89313	4.5125
55247	Cluster 1	2.19593	3.63105	3.55841	2.39208	2.58546	0.102774	3.96916	3.60398	3.57715	2.38185	3.54977	2.93142	3.27528	2.69241
285313	Cluster 1	3.54655	3.51003	3.67416	4.81493	4.47272	3.31322	2.65946	3.5776	4.19124	4.30365	1.39692	3.7436	3.22671	4.63689
81691	Cluster 1	2.7224	3.74983	3.30666	2.4115	2.88065	0.199551	3.61635	3.05998	3.12171	3.30668	3.22064	3.41636	3.21431	3.19802
353322	Cluster 1	2.40824	0.967853	1.83973	2.82743	3.43928	1.31581	1.81347	1.16532	4.18099	2.73886	1.84355	4.35607	1.84468	2.84877
54855	Cluster 1	1.35838	1.74481	2.05434	2.11259	2.69072	0.739736	1.62767	1.92044	1.46427	1.06363	0.662048	2.47748	1.87652	2.16698
100507424	Cluster 1	3.81826	4.8077	4.36156	3.00406	3.84857	1.39968	4.35779	4.35988	4.24139	4.33188	4.74459	3.71674	4.81725	4.20688
387103	Cluster 1	3.41081	4.70116	4.80841	3.11479	3.62779	0.80271	4.84513	4.48346	4.27548	3.79647	5.52997	3.99534	5.07903	3.83533
55789	Cluster 1	4.75167	5.4024	5.45989	4.42377	4.47272	1.6599	5.3386	5.40427	5.14798	5.42843	5.16916	4.81031	5.2437	5.07719
57405	Cluster 1	3.14726	4.12983	4.23531	2.59249	3.40875	0.199551	4.30297	3.9092	4.04076	3.82654	4.70285	3.77866	4.25228	3.30989
3576	Cluster 1	1.78736	1.10789	3.01621	1.57218	2.16605	0.532425	3.58606	2.63445	3.35827	3.79647	5.78375	0.691802	2.56453	2.69241
3833	Cluster 1	5.37113	6.50474	6.2526	4.5991	5.51327	1.69353	6.37097	6.22953	6.10705	5.72569	6.17192	5.69894	6.35406	5.88259
130576	Cluster 1	0.939789	-0.673898	-0.496492	0.257872	1.9569	1.13185	-0.673898	-0.673898	1.03452	2.26958	0.143483	1.94088	-0.0780402	2.02848
3956	Cluster 1	1.75323	0.441298	0.82786	0.819355	1.64394	-0.233916	1.05021	1.11728	1.84771	2.67418	1.49799	2.2958	1.56104	2.14032
113130	Cluster 1	5.88422	7.25623	6.99722	5.47585	5.81629	2.52797	7.27661	7.06157	6.88944	6.06326	7.19697	6.62668	7.11161	6.26221
22943	Cluster 1	6.64367	6.40418	6.80849	6.0141	5.86957	3.78026	6.33651	6.41234	6.64774	7.61928	6.55869	7.21501	6.80854	6.47049
100861532	Cluster 1	9.59159	8.93117	9.62788	9.61668	10.3282	10.484	10.9683	12.1334	11.2014	13.3384	10.5556	14.2551	11.6448	9.80591
80709	Cluster 2	7.17453	4.69747	4.40688	5.37809	4.34955	7.09536	4.46155	4.28031	4.9237	4.27486	4.47388	5.45797	4.06467	4.46496
8535	Cluster 2	7.61914	5.01167	5.1491	6.29715	5.30803	7.35965	5.35964	4.92487	5.76869	5.15189	5.81592	6.31064	5.15238	5.0344
7042	Cluster 2	4.97544	2.05275	1.83973	2.33222	1.74515	5.10651	1.21764	1.83391	2.36462	2.55948	1.7646	2.43416	1.96801	2.36416
162394	Cluster 2	6.11342	3.08212	3.41046	4.09203	3.58292	6.85933	4.16632	3.4765	4.34594	3.29238	3.91218	4.66797	3.04255	3.74975
54676	Cluster 2	8.77033	6.26026	6.50274	7.51089	6.79355	8.75416	6.46968	6.36683	7.18747	6.81662	6.91912	7.22457	6.22091	6.73271
6400	Cluster 2	8.1221	6.29852	6.53755	7.31864	6.50214	8.28738	6.58522	6.35134	7.34083	6.21497	6.30863	7.41348	6.0656	6.38082
5255	Cluster 2	5.88027	5.0176	5.049	5.20811	4.10491	6.15042	5.04023	4.94221	4.94505	4.15357	5.01569	5.02262	4.63849	4.28196
6541	Cluster 2	9.8653	8.26672	8.16753	8.80987	8.05889	10.1312	8.34854	7.9193	8.10803	7.72617	8.16344	8.32226	8.01221	8.02924
22822	Cluster 2	8.32236	6.74803	6.68628	6.59226	6.04193	7.6583	6.93787	6.70319	6.58309	5.95171	7.41135	6.44765	6.66098	5.67541
7706	Cluster 2	8.9175	7.49338	7.28206	7.60084	6.5542	8.46518	7.5257	7.24321	7.23651	6.89912	7.03403	7.40719	6.98226	6.37797
10221	Cluster 2	10.512	8.80352	8.76348	9.51994	8.2604	10.3129	8.78203	8.66046	8.50259	7.74794	8.85517	8.73974	8.52339	8.041
9361	Cluster 2	8.00096	6.86368	6.71922	7.17339	6.34977	7.89751	6.90756	6.86739	6.8119	6.23379	7.02135	7.09061	6.83612	6.39216
5817	Cluster 2	9.12986	7.62208	7.53841	7.80547	7.45044	9.33585	7.77935	7.36649	7.27975	7.57124	7.81611	7.4363	7.53149	7.37538
5621	Cluster 2	7.98082	6.74446	6.80214	7.14829	6.2471	8.12861	7.02795	6.63978	6.71051	6.3314	7.22396	6.8958	6.90719	6.2653
1317	Cluster 2	7.73954	6.19239	6.37313	6.82904	5.92994	7.60187	6.25221	6.01032	6.65238	5.48295	6.30514	6.97445	6.10979	6.07433
27347	Cluster 2	8.72289	7.40393	7.61465	7.71803	7.127	8.63187	7.80971	7.5308	7.77718	6.92135	7.55094	7.62511	7.32276	7.05695
2119	Cluster 2	7.23376	5.89337	5.86098	6.2893	5.11982	6.72658	5.71264	5.65619	5.90873	5.11986	5.64739	6.28496	5.53053	5.31623
8565	Cluster 2	9.02513	7.76336	7.55612	8.21444	7.16021	8.92045	7.77991	7.56422	7.49193	7.02441	7.89004	8.06083	7.72039	7.26713
55841	Cluster 2	4.36766	1.59418	2.08255	2.52279	1.92848	4.99633	1.77817	1.74186	2.93928	2.43487	1.98954	2.51954	1.63735	1.66694
10616	Cluster 2	8.81316	6.63005	6.55653	7.97081	6.9234	9.22311	6.70164	6.75415	7.28334	6.89558	7.26398	8.00039	6.85622	6.90392
55144	Cluster 2	7.16402	6.12668	6.06386	6.63624	5.54637	7.55463	6.29185	6.16305	5.95003	5.22897	6.03986	6.17741	6.22863	5.63779
3313	Cluster 2	9.95684	8.89699	8.99492	9.19972	8.37241	9.86684	9.20385	9.06916	9.04347	8.13197	9.13539	9.01846	8.94839	8.41323
4141	Cluster 2	8.55471	7.54306	7.3129	7.88705	6.99279	8.52008	7.52237	7.40889	7.346	6.64019	7.73367	7.79794	7.4339	6.91478
91947	Cluster 2	7.36952	5.44704	5.71994	6.4575	5.62815	7.52167	5.60346	6.09647	5.71823	5.26967	5.1145	5.91917	5.83796	5.55443
9411	Cluster 2	8.89126	7.38398	7.65454	7.66443	6.55071	8.62154	7.38028	7.09761	7.28872	6.87174	7.14338	7.11653	6.81472	6.75704
794	Cluster 2	7.30471	6.20804	5.85895	5.87243	4.97105	7.26428	6.31973	6.1256	5.80249	5.37856	7.01283	5.8508	6.49274	5.30428
2673	Cluster 2	10.4613	8.39615	8.49031	9.17757	8.70476	10.1663	8.46131	8.24092	8.72576	8.17886	8.39401	8.93133	7.96116	8.44829
114818	Cluster 2	4.44988	2.69486	2.70753	3.22862	2.69072	5.26025	3.22896	3.00823	3.32144	2.51092	3.23535	3.72575	2.73049	2.29334
1843	Cluster 2	8.22764	4.25059	3.873	4.50283	4.10491	7.4299	5.31108	4.86066	5.11339	4.08887	6.3413	4.07506	5.03034	3.86819
10193	Cluster 2	7.81128	6.22224	6.49226	7.16698	6.09242	7.58685	6.39738	6.41854	6.43903	5.82089	6.40612	6.68328	6.44577	6.04589
254427	Cluster 2	6.57204	5.05845	5.04184	5.68772	4.72895	6.19218	5.01771	4.96274	4.99267	4.37322	5.34564	5.63581	5.03387	4.47566
51465	Cluster 2	7.8702	6.33223	6.67474	7.11907	6.20922	7.65136	6.58011	6.44919	6.8374	5.96078	6.90078	6.94196	6.35123	6.17953
6897	Cluster 2	9.25177	8.15847	8.28106	8.73936	7.78452	9.09963	8.44206	8.34301	8.3478	7.29653	8.29523	8.47134	8.1878	7.52905
80336	Cluster 2	7.88308	6.29364	5.41067	6.5848	6.41009	8.73865	5.90489	6.05084	6.66254	6.21307	6.14099	6.18886	6.1198	6.16638
4253	Cluster 2	7.06226	5.22664	5.41899	6.43633	5.43969	7.38302	5.40373	5.28974	5.58668	5.53548	5.57982	5.98819	5.2649	5.23982
157506	Cluster 2	7.72695	5.94408	6.14301	6.47951	5.13233	7.22818	5.96498	5.64988	5.22478	5.0536	6.38153	5.39723	5.87192	5.08419
30837	Cluster 2	7.84662	6.76928	6.82632	7.20363	6.17183	7.87158	6.81482	6.82876	6.82676	6.3085	6.32591	6.77837	6.41494	6.06904
10525	Cluster 2	10.2362	8.69666	8.73432	8.87184	8.46496	9.85285	8.74766	8.52922	9.28078	8.06259	9.03148	9.26785	8.71081	8.46819
9236	Cluster 2	7.85268	5.98553	6.3674	7.51763	6.34171	8.61251	6.0745	6.01688	6.85603	6.34878	6.37324	7.08362	5.87192	6.26838
9620	Cluster 2	5.31958	3.73551	3.67416	4.086	3.17479	6.0759	3.98473	3.83688	3.81431	4.02978	3.60745	3.68012	3.71453	3.1319
1362	Cluster 2	8.94115	7.46815	7.47863	8.56043	7.37217	9.22149	7.66445	7.43546	7.86617	7.04481	7.10484	7.90643	7.24563	7.24775
79365	Cluster 2	7.85469	6.72102	6.72594	7.38397	6.54955	7.81686	6.70164	6.77559	7.14792	6.4917	6.81523	7.39806	6.56656	6.38224
1969	Cluster 2	8.7057	7.35616	7.29116	7.41736	7.37283	8.69911	7.47149	7.2764	7.26285	7.44769	7.45207	7.40649	7.0931	7.21778
100533483	Cluster 2	7.55433	5.74752	6.12617	7.28219	6.1319	8.31058	5.8905	5.90638	6.62242	6.15105	5.99734	6.82419	5.69354	6.04947
6469	Cluster 2	6.45878	4.74472	4.97569	5.55654	4.82456	6.3961	4.91178	4.78196	4.91755	4.26024	4.54056	5.16853	4.43441	4.6177
9093	Cluster 2	7.65655	6.86204	6.77323	7.23325	6.28541	7.82114	6.97828	6.89526	6.69889	6.02487	6.98154	6.92933	6.94896	6.37654
84919	Cluster 2	8.48004	7.21617	7.18863	7.61347	6.99793	8.15713	7.27107	7.15152	7.18041	6.41295	7.06112	7.38887	7.17938	6.74935
54887	Cluster 2	7.18177	6.04191	5.99874	6.4726	5.49885	7.12415	6.11219	5.84317	6.00477	5.38194	5.55071	6.05942	5.52049	5.55191
2683	Cluster 2	8.33034	6.7824	6.73819	7.60348	6.88048	8.40335	6.85877	6.60863	6.95402	6.84994	6.84671	7.24273	6.64374	6.91182
8795	Cluster 2	6.90403	5.41594	5.2143	5.67372	5.63915	6.92714	5.54691	5.32717	5.71646	5.62946	5.39889	5.92113	5.1426	5.4279
22926	Cluster 2	7.48777	6.04917	6.10742	6.68691	6.1004	7.4454	6.1695	5.79436	6.22515	5.84557	6.00165	6.49322	5.8993	6.06195
3706	Cluster 2	6.76426	2.80871	3.54833	4.53858	3.94391	7.26847	3.50202	3.02134	4.07435	4.1693	4.65441	5.03354	3.08404	3.75854
6917	Cluster 2	8.55254	7.27863	7.55486	7.94106	7.11049	8.46913	7.49001	7.28797	7.61259	6.99602	7.61563	7.69216	7.17698	7.04353
23645	Cluster 2	9.3184	6.30095	6.65374	7.10349	6.65627	8.30923	7.01474	6.81659	7.32696	6.74363	7.40973	7.55101	6.49531	6.3978
11078	Cluster 2	7.5568	6.04336	6.09708	6.75783	6.10517	7.58406	6.02831	5.99378	6.22764	6.21875	6.11935	6.74552	6.12478	6.03688
59277	Cluster 2	7.19455	5.80009	6.04427	5.88637	5.31902	6.60265	5.83362	5.79817	5.61168	5.12794	6.21709	5.93479	5.75263	5.36885
11231	Cluster 2	8.08613	6.68885	6.92017	7.29531	6.80825	7.99258	6.82242	6.81753	7.09979	6.6942	6.89384	7.09757	6.84218	6.77989
10469	Cluster 2	6.39794	5.51571	5.35393	5.78954	4.80125	6.15646	5.54166	5.4987	5.18689	4.5398	5.83053	5.52919	5.78444	4.59334
157638	Cluster 2	10.2103	9.08191	9.15935	9.72345	8.74452	10.2885	9.25889	9.12014	9.05771	8.37433	9.04302	9.26747	8.85909	8.67327
116461	Cluster 2	6.37006	5.15848	5.14242	5.94583	4.60428	6.35861	5.37744	5.01284	5.19709	4.73741	5.66922	5.47944	5.27986	4.71574
375346	Cluster 2	4.51244	3.66923	3.62705	4.01797	2.99467	4.90241	3.82961	3.7763	3.93502	3.34873	3.57312	4.0821	3.7057	2.764
833	Cluster 2	7.82624	6.26525	6.4	7.48822	6.43933	7.89571	6.52395	6.48157	6.93205	6.5318	6.49133	7.32656	6.37092	6.3153
8728	Cluster 2	6.2297	4.44359	4.50915	4.21866	4.47272	6.36644	4.78861	4.17278	4.17584	4.93439	4.98555	3.84632	4.5961	4.43237
54845	Cluster 2	9.32586	7.88881	7.90068	8.39382	7.65774	8.75092	7.80478	7.68449	7.96313	7.31167	7.80691	8.38368	7.67642	7.54565
1846	Cluster 2	5.63756	4.53327	4.46161	4.36025	4.13008	5.52822	4.67807	4.3233	4.23149	4.33885	4.96363	4.2847	4.25228	3.97765
55596	Cluster 2	6.31992	5.34459	5.29487	5.71337	5.02907	6.16996	5.52579	5.30322	5.38729	4.89708	5.45967	5.51626	5.33818	4.94481
5271	Cluster 2	5.45582	3.37793	3.69258	3.95321	3.08754	5.49047	3.75895	3.40826	3.30266	3.5899	4.21649	3.43845	3.22671	3.64935
3376	Cluster 2	9.24622	8.5347	8.40771	8.72803	8.04489	9.3728	8.53584	8.36568	8.40393	7.59909	8.37213	8.63841	8.29953	8.02743
387254	Cluster 2	4.9865	2.80871	2.55481	3.95321	2.41162	4.89159	3.37785	2.995	2.85159	2.58316	2.35551	3.30052	2.5249	2.69241
9592	Cluster 2	8.14202	6.98065	6.12108	6.58159	6.09562	7.87158	7.22676	6.80716	6.77322	6.01837	7.83011	6.49322	7.21093	5.95512
7763	Cluster 2	8.67611	7.42361	7.48261	7.84929	7.28381	8.55622	7.60526	7.35489	7.56514	7.2529	7.86305	7.6383	7.45843	7.32597
64129	Cluster 2	8.30295	7.03284	7.14248	7.39985	7.03754	8.2049	7.23003	7.20206	7.11534	6.81036	7.53394	7.26994	7.37314	6.67468
57480	Cluster 2	4.67625	1.31474	1.23215	2.88412	2.70753	5.64237	2.38231	1.74186	3.16393	3.059	2.05735	3.07935	1.39514	2.91317
23677	Cluster 2	7.54563	6.31427	6.57774	7.00708	6.12878	7.61509	6.50519	6.33961	6.54366	6.34359	6.30514	6.92445	6.18163	6.03869
84962	Cluster 2	7.39741	5.40693	5.53326	6.85675	5.56956	7.32655	5.57546	5.4679	5.94399	5.97204	5.64188	6.28952	5.44022	5.62102
10529	Cluster 2	8.04703	4.58612	4.85822	6.73007	5.25467	8.01685	4.72052	4.50229	5.46322	6.02487	5.04103	6.07713	3.69681	5.44434
5794	Cluster 2	8.01768	5.80524	6.11768	7.2448	6.83432	8.2791	6.13678	6.00207	6.61388	6.58408	6.20966	7.13947	5.9488	6.46513
7071	Cluster 2	7.50774	6.2158	6.19401	6.48982	5.93887	7.1771	6.725	6.61621	6.52556	5.89371	6.6833	6.38646	6.37371	5.93005
1839	Cluster 2	7.37514	4.28542	4.58999	5.91556	4.50194	6.80172	4.87467	4.727	4.11796	4.31076	5.30088	4.94758	4.06467	4.19398
5307	Cluster 2	6.19197	5.31117	5.11195	5.22741	4.66581	6.31472	5.27356	4.96614	4.73356	4.84417	5.62522	5.22682	5.30931	4.84929
5870	Cluster 2	8.93355	7.68446	8.02808	8.30286	7.61715	8.78811	7.8591	7.84012	7.97984	7.15359	7.86246	8.20311	7.69996	7.57394
84803	Cluster 2	5.85836	5.14499	4.97944	4.67736	4.0793	5.4169	5.20544	4.70278	4.32283	2.82082	5.57694	4.74089	5.00536	3.81019
7791	Cluster 2	9.61405	7.32899	7.04907	7.67601	7.54647	8.90192	7.2671	7.13729	7.20274	7.49605	7.91367	7.81862	7.51135	7.41206
8202	Cluster 2	7.40293	6.29974	6.34429	6.69188	5.96882	7.26498	6.30895	6.00703	6.45718	5.82586	5.74315	6.61218	5.84603	5.79985
10466	Cluster 2	7.96133	6.53504	6.75143	7.547	6.66491	7.99847	6.67311	6.62697	6.88155	6.35223	6.5905	7.03551	6.45766	6.5898
26136	Cluster 2	8.81108	7.14072	7.44439	8.14619	7.31707	8.55337	7.2774	7.2242	7.73579	7.15062	7.47472	7.95848	6.86319	7.24384
53833	Cluster 2	3.27305	1.1517	1.32953	2.54054	1.19685	4.43543	1.16396	1.06758	1.43008	1.56959	1.28824	2.0015	1.04908	0.957706
8394	Cluster 2	6.82817	6.08067	6.15303	6.05941	5.70972	6.7577	6.14373	6.15564	6.22391	5.60942	6.20779	6.03968	6.19904	5.63302
8894	Cluster 2	8.82758	7.86926	8.07578	8.50362	7.50136	8.70117	8.08666	8.05579	8.09103	7.39012	8.25608	8.36938	8.15167	7.4794
112574	Cluster 2	5.68133	4.46546	4.67118	5.10456	4.40216	5.70759	4.77525	4.54831	4.71593	4.14564	4.73944	4.87248	4.26436	4.35912
55890	Cluster 2	7.11277	4.73035	5.11536	6.50459	5.01563	7.24882	4.9077	4.59729	5.23966	5.19094	5.6638	5.99938	5.00896	4.95249
1180	Cluster 2	3.55649	0.510234	0.759611	2.35245	1.7122	3.73254	0.86077	0.849674	1.56223	1.4715	0.826542	2.3895	0.738588	1.23468
130497	Cluster 2	5.20429	2.53863	2.65214	3.3939	3.10033	4.97256	2.94055	2.92696	2.82553	2.73886	3.79789	3.12093	3.26329	2.86514
5310	Cluster 2	9.11586	7.54666	7.23885	8.23161	7.61046	9.23046	7.63269	7.41511	7.78649	7.42984	6.8017	7.64662	6.97125	7.5077
27069	Cluster 2	9.01998	8.35194	8.55812	8.47478	7.71968	8.86896	8.4994	8.56603	8.40448	7.6413	8.75726	8.31891	8.50187	7.75231
80209	Cluster 2	7.93444	7.02844	6.79043	6.80447	6.48639	7.69921	6.91774	6.64084	6.48138	6.03349	6.62024	6.59015	6.6333	6.64891
861	Cluster 2	6.73723	5.76349	5.53582	5.6494	5.3648	6.72556	5.51779	5.35074	5.31419	5.5294	5.4119	5.33087	5.19719	5.41406
60685	Cluster 2	7.93159	5.97184	6.09881	6.97727	6.44059	7.54947	6.07086	6.09182	6.4508	6.35738	6.13119	7.09235	5.98027	6.33307
6510	Cluster 2	10.5714	9.47109	9.30152	9.97118	8.94797	10.5933	9.41873	9.21752	9.11684	8.76214	9.9371	9.69949	9.74276	8.90816
4929	Cluster 2	5.41273	3.43223	3.3421	3.27175	3.08754	4.50809	3.43562	3.10993	3.23496	3.18815	3.93939	2.76657	2.9257	3.06261
7439	Cluster 2	4.87584	2.82233	2.53453	3.67662	2.70753	5.68478	2.75332	2.82596	3.03338	2.78042	4.2888	3.25145	3.18918	2.26894
85365	Cluster 2	6.72847	5.68367	5.85486	6.03145	5.53934	6.66436	5.73352	5.67498	5.83715	5.17155	6.20966	6.05406	5.98575	5.2678
9181	Cluster 2	8.92375	7.39826	7.16574	8.01154	7.69142	8.93809	7.12245	7.27435	7.28812	7.24086	7.03192	7.51897	7.01481	7.33848
1848	Cluster 2	7.45827	6.45752	6.5653	6.9012	6.40495	7.90291	6.99182	6.70827	6.45186	6.10476	6.97608	6.68905	6.67349	6.26375
84133	Cluster 2	6.6071	5.85081	5.65567	5.93916	5.45968	6.98853	6.31666	6.04283	6.27897	5.13196	6.22448	6.01416	6.23479	5.39727
2058	Cluster 2	9.50256	8.34222	8.43975	9.06408	7.97845	9.35288	8.43677	8.2827	8.38006	7.56902	8.012	8.46463	7.94483	7.92183
60496	Cluster 2	7.01082	6.28506	6.45228	6.71746	5.74883	7.07078	6.50788	6.27129	6.26206	5.63513	6.32247	6.23535	6.12809	5.83767
91408	Cluster 2	6.76426	5.48821	5.99689	6.32557	5.27738	6.63654	5.84219	5.92742	5.97988	5.48295	6.15654	6.29104	6.12312	5.17892
160335	Cluster 2	6.3038	5.58126	5.5686	5.93414	5.03241	6.76068	5.62348	5.56063	5.45686	4.6448	5.38905	5.36299	5.28876	5.27087
182	Cluster 2	8.10866	5.99458	6.20848	6.20002	6.6067	8.17174	6.19982	5.73192	5.65118	6.61743	6.42229	5.62621	5.37486	6.36508
4780	Cluster 2	8.16452	7.38341	7.45455	7.63117	6.9198	7.89796	7.50156	7.32413	7.18938	6.50416	7.65583	7.43011	7.29579	6.73828
51621	Cluster 2	8.79308	7.98504	8.07315	8.24452	7.53532	8.82223	8.1236	7.93628	7.82647	7.4331	7.64623	7.96182	7.63979	7.39384
339044	Cluster 2	5.23862	3.66167	3.71978	4.19644	3.86365	5.24048	4.04536	3.96455	4.04642	3.73437	3.48968	3.85456	3.43346	3.70498
1627	Cluster 2	7.35465	5.2819	5.11195	6.13727	5.9442	7.42678	5.3386	5.41424	5.96055	6.07375	6.023	6.04329	5.48994	5.83975
9197	Cluster 2	6.53736	5.19558	5.5636	5.91045	5.31902	6.61477	5.20544	5.13246	5.63438	4.86846	5.70666	5.51886	5.13604	5.10157
2805	Cluster 2	6.8096	5.88528	5.79645	5.72699	5.38846	6.50425	5.7609	5.68532	5.79244	5.22897	6.07505	6.1856	5.99666	5.43614
401474	Cluster 2	7.69696	6.44876	6.54009	7.42694	6.50093	7.76394	6.36949	6.50159	6.9904	6.04206	5.88052	7.08537	6.16561	6.33454
8669	Cluster 2	8.49076	7.77392	7.85643	7.83543	7.25264	8.32674	7.90686	7.73461	7.51046	7.11452	8.00772	7.58915	7.92118	7.29836
643246	Cluster 2	5.37955	3.69906	4.04055	4.24595	3.60104	4.90958	4.11774	4.07557	3.96518	3.44234	4.55822	4.41296	3.89632	3.54143
81631	Cluster 2	7.45031	5.54475	5.98759	6.21114	5.79678	7.07637	5.90897	5.83019	6.05612	5.64923	6.57902	6.30012	5.81761	5.66376
9527	Cluster 2	6.99812	6.07926	5.96125	6.3294	5.80266	6.93067	6.02455	5.90461	5.8582	5.5891	5.90603	5.98819	5.74833	5.85006
79571	Cluster 2	6.59751	5.76173	5.78147	6.15465	5.52755	6.74172	5.67716	5.74186	5.81082	5.51716	5.55658	6.19536	5.57	5.45248
4084	Cluster 2	6.9243	5.45362	5.71544	5.61003	5.37536	6.58148	5.60346	5.39925	5.15323	5.47031	5.75085	5.36299	5.27688	5.47399
100507056	Cluster 2	7.87517	6.41658	6.52604	6.42324	6.23119	7.17859	6.65498	6.37707	6.19493	5.40869	6.48673	6.56526	6.21314	6.11768
642273	Cluster 2	6.48632	5.40693	5.47327	6.14888	5.6014	6.73164	5.4437	5.32717	5.89939	5.18708	5.38246	6.10847	5.25585	5.41127
54942	Cluster 2	6.28898	5.2343	5.37974	5.89329	5.02572	6.07749	5.37744	5.54483	5.40939	4.62782	5.57115	5.46337	5.45611	4.90578
9966	Cluster 2	6.60351	4.07399	4.46161	5.95579	4.89967	7.11797	4.35779	4.26936	4.80533	5.27331	4.43617	5.20765	3.97929	4.99774
55783	Cluster 2	7.6368	6.76576	6.92894	7.26361	6.63225	8.01561	7.04197	6.95712	6.90585	6.44238	6.89732	6.67749	6.69485	6.49173
11135	Cluster 2	7.82726	6.26774	6.08668	6.56326	6.20922	7.45094	6.23278	6.32647	6.02925	6.33838	6.53212	6.49058	6.50552	6.36508
80854	Cluster 2	8.16897	7.65765	7.7121	7.56662	6.9738	8.26903	7.82113	7.47173	7.33102	6.68602	7.29328	7.31018	7.1463	6.9275
150094	Cluster 2	6.68839	4.70851	4.418	4.90672	4.37609	6.11984	4.83658	4.85701	5.11069	5.20246	5.04938	4.64441	4.36878	4.38774
4199	Cluster 2	7.33748	6.82023	6.62646	6.64242	6.17032	7.40475	6.70517	6.46367	6.35269	5.32338	7.156	6.33292	6.67123	6.05126
81539	Cluster 2	10.063	8.81655	9.10516	9.38866	8.64026	9.98047	9.11823	8.87224	8.88922	8.27196	8.74703	8.64585	8.60256	8.59476
1912	Cluster 2	8.5485	7.29093	7.29267	7.61137	7.37085	8.46548	7.40001	7.2467	7.22222	7.39263	7.60222	7.563	7.38009	7.24775
25902	Cluster 2	6.43744	5.56109	5.43822	5.77649	4.98491	6.27641	5.59588	5.33769	5.29532	5.08711	5.56534	5.41962	5.29171	5.33104
54431	Cluster 2	9.23099	7.7883	8.13423	8.56477	7.68241	9.01115	7.91653	7.73859	8.05433	7.49449	7.91424	7.83848	7.4999	7.77414
23529	Cluster 2	6.40208	4.87785	4.56521	4.28331	4.62656	6.13521	4.69709	4.65311	4.21653	4.97523	5.57405	4.04658	4.64774	4.71574
64061	Cluster 2	6.45878	4.90371	4.77423	4.74013	4.61323	5.7837	4.76176	4.69052	5.37161	4.84906	4.87715	5.11467	4.43975	4.58842
4919	Cluster 2	5.46112	4.32901	4.46697	4.78175	4.07282	5.54904	4.71586	4.48819	5.17919	4.33188	4.13253	4.98558	4.43441	4.1744
221710	Cluster 2	5.65384	4.91328	5.02376	4.94386	4.28378	5.63157	4.9199	4.72299	4.71947	4.28211	5.15375	4.78897	4.71531	4.62733
196	Cluster 2	7.6132	6.22352	6.62646	6.99265	6.19438	7.4355	6.50249	6.43333	6.50107	5.80587	6.15847	6.41041	6.0656	6.23412
58477	Cluster 2	7.32736	6.49839	6.76563	6.4726	5.98443	7.07238	6.64399	6.51787	6.31922	5.8134	7.13947	6.33881	6.92443	5.85417
90007	Cluster 2	7.91865	6.91781	6.58515	6.84341	6.81893	7.63144	6.87661	6.63018	6.56941	6.55294	6.86693	6.83984	6.65066	6.56246
64863	Cluster 2	5.52067	4.62549	4.79569	5.33044	4.20306	5.74815	4.9077	4.9353	4.975	4.51539	4.74459	4.80181	4.83761	4.32993
79812	Cluster 2	4.70778	3.04775	2.89418	4.20759	2.58546	5.41186	2.47339	2.82596	3.08922	3.29238	2.90815	3.16134	2.9257	2.97481
1604	Cluster 2	8.99463	6.75869	7.19591	7.18683	6.8391	8.30312	6.96852	6.73935	6.51439	6.95691	7.73691	6.57651	6.57265	6.67816
353376	Cluster 2	3.68879	2.02946	2.33792	2.93866	2.34868	3.97739	2.12574	2.35264	2.78552	2.24009	2.45942	3.22627	2.33174	2.19315
55573	Cluster 2	9.15581	8.26672	8.38453	8.50982	7.88266	8.95486	8.40205	8.23882	8.0374	7.77518	8.28686	8.12183	8.18621	7.91987
2263	Cluster 2	6.84245	5.98098	6.15635	6.17325	5.3648	6.43637	6.0745	6.08715	6.38205	5.44145	5.51498	5.97503	5.92616	5.19519
64764	Cluster 2	7.51603	5.11488	5.16897	5.49189	5.50608	6.80557	4.81497	4.44991	5.42032	5.75986	5.05769	5.8974	4.43975	5.51607
3726	Cluster 2	8.39473	6.59874	6.14803	6.84072	6.46057	8.46152	6.84392	6.43823	6.64028	6.94782	7.63449	6.78162	7.05013	6.38224
64762	Cluster 2	6.84346	5.19558	5.41899	5.80062	4.96757	6.35204	5.12345	4.86431	5.04444	4.82443	4.8535	5.18822	4.42905	4.92932
27351	Cluster 2	6.65295	5.95185	5.9208	6.31143	5.66736	6.91205	6.02078	5.95673	5.8469	5.35123	6.33448	5.90337	6.18798	5.51866
150786	Cluster 2	5.59964	4.39429	4.68505	5.03116	4.22074	5.41941	4.60944	4.56183	4.62062	4.23056	4.69755	4.89662	4.28823	4.32993
4779	Cluster 2	9.43452	8.27386	8.45163	8.93336	8.45254	9.75734	8.39223	8.25937	8.5588	8.30081	8.1431	8.79269	8.23691	8.46248
51421	Cluster 2	7.34394	5.62076	5.58101	6.01092	5.91372	7.79766	5.66755	5.39422	5.53936	6.49326	5.45339	5.77903	5.0374	6.03508
4677	Cluster 2	8.41261	7.58561	7.76963	8.13017	7.30538	8.36506	7.86016	7.79359	7.74494	6.90852	7.7877	7.76116	7.62347	7.28016
9314	Cluster 2	7.87715	6.039	6.20848	6.64242	6.55304	7.68935	5.88013	5.95502	5.8075	6.12305	6.17764	6.08415	5.78234	6.31381
10175	Cluster 2	7.26513	6.28383	6.55401	7.01583	5.81047	7.23033	6.39301	6.32118	6.17442	5.62946	6.8822	6.5852	6.72139	5.84182
29123	Cluster 2	9.43149	7.88273	7.60009	8.18513	7.81686	9.29126	7.94515	7.7191	7.92028	7.69594	6.93836	7.85295	7.13318	7.79031
2887	Cluster 2	7.60306	4.9725	4.7612	5.91216	6.15354	7.62656	5.45771	5.16827	5.64	6.32264	5.77874	6.26346	4.94284	5.97977
9245	Cluster 2	9.60391	8.65041	8.95446	9.07857	8.53671	9.85436	8.83934	8.84069	8.50874	8.20724	9.25257	8.54446	8.93049	8.19383
6464	Cluster 2	7.91431	6.77454	6.87452	6.97319	6.58752	7.77134	6.84605	6.57679	6.71318	6.79523	7.05491	7.01911	6.78986	6.75265
55173	Cluster 2	6.71966	5.64204	5.86505	6.41845	5.2858	6.62678	5.88429	5.69762	5.59249	5.27331	6.09938	5.83423	5.92426	5.33398
140809	Cluster 2	6.88149	6.74267	6.70681	6.22492	5.70554	7.28717	7.02795	6.64508	6.28615	5.76763	7.45678	6.09462	6.91296	5.88058
94234	Cluster 2	7.27268	5.33036	5.28883	5.40255	5.29973	7.6118	5.76541	5.36624	5.44193	6.05905	6.45093	5.51886	5.95627	5.46059
79956	Cluster 2	8.14243	7.61769	7.55612	7.59449	7.10177	8.06661	7.64866	7.37418	7.65807	6.67917	7.26487	7.79847	7.58485	6.96975
4665	Cluster 2	5.7194	4.27556	4.47231	5.08354	4.6914	6.20826	4.23951	4.23601	4.88637	4.75315	4.79512	4.91643	4.5023	4.37064
135112	Cluster 2	6.40208	4.82132	4.97944	5.87243	4.95705	6.34015	4.82365	4.88238	5.15846	5.18322	4.73427	5.57727	4.52758	5.0235
554202	Cluster 2	4.04681	2.7096	3.11511	2.7834	2.52981	3.84901	2.65946	2.89882	2.58261	2.01484	3.20578	2.56041	2.5249	2.29334
5366	Cluster 2	4.68533	2.83582	3.39929	4.19084	2.77292	4.91672	3.70359	3.39825	3.46343	2.80077	4.19408	3.879	3.33379	3.07674
197407	Cluster 2	5.71497	4.91646	4.83353	5.3657	4.14868	5.32335	4.85786	4.74291	4.66171	4.21549	5.04522	5.1181	5.07903	4.18096
7227	Cluster 2	6.77281	5.3208	5.51785	6.38447	5.44471	6.79593	5.34162	5.28158	5.9455	5.4153	5.04103	5.98068	4.74148	5.50043
283337	Cluster 2	6.8606	6.18714	6.27874	6.72911	5.64789	6.9447	6.11219	6.16601	6.21012	5.8529	5.89681	6.4998	6.07248	5.76101
54206	Cluster 2	9.88231	6.81172	6.86135	7.60822	8.25254	9.05384	7.18104	6.74232	7.71642	7.33539	7.50615	8.1873	6.77937	7.33481
2050	Cluster 2	9.31986	8.54141	8.50797	8.89659	8.17794	9.11502	8.5604	8.58713	8.53813	8.06101	8.37462	8.68362	8.64447	8.09449
1315	Cluster 2	9.10258	8.04978	8.39265	8.89896	8.05191	9.34893	8.38528	8.308	8.53462	7.77003	8.40503	8.44294	7.97639	8.01785
444	Cluster 2	9.84443	9.10821	9.19835	9.07077	8.53994	9.54527	9.19822	8.83304	8.97138	8.41696	9.41586	9.00117	9.04916	8.635
79047	Cluster 2	6.9696	6.39395	6.18915	6.4864	5.83937	7.13337	6.06721	6.02504	5.85337	5.57145	6.073	5.97691	6.04823	5.932
122553	Cluster 2	5.57786	4.56602	4.64304	4.99623	4.11755	5.26025	4.48363	4.51625	4.57832	4.26757	4.72387	4.59609	4.45036	4.27585
821	Cluster 2	10.9101	10.0466	10.1089	10.4056	9.83097	10.8726	10.139	9.91123	10.2053	9.51324	10.1002	10.282	10.0876	9.84757
5597	Cluster 2	8.29815	7.21874	7.52112	7.5448	6.90073	7.74753	7.59198	7.27572	7.35741	6.63595	7.55535	7.46819	7.16092	6.88096
323	Cluster 2	6.10498	4.22005	4.1645	5.27323	4.68292	5.92131	4.21332	4.11891	4.31349	4.49056	4.04338	4.80607	3.93463	4.65584
7358	Cluster 2	7.7253	7.94513	7.87268	7.26161	6.48639	7.41612	7.78658	7.74749	7.32115	5.84557	8.08337	7.01084	7.82911	6.50876
8829	Cluster 2	5.90962	4.44359	4.21634	4.84023	4.48253	5.7014	4.30297	4.11279	4.43914	4.69999	4.48007	4.79755	4.6976	4.29411
51043	Cluster 2	7.33531	6.3871	6.28027	6.60391	6.22537	7.09142	6.47382	6.45282	6.38874	6.01402	6.68731	6.52582	6.54072	6.15311
84084	Cluster 2	5.59	4.4079	4.75244	5.0343	4.41757	5.48568	4.54791	4.49761	4.80533	4.31076	4.84872	4.8846	4.41828	4.39339
54700	Cluster 2	7.18737	6.73459	6.71922	6.81817	6.22828	7.26498	6.83536	6.65983	6.48242	5.88659	6.60332	6.38504	6.48373	6.1581
7068	Cluster 2	5.14628	2.92689	3.14217	4.53858	3.61893	4.95534	3.22896	3.19339	3.697	2.73886	2.66901	3.90303	2.81506	3.43579
4170	Cluster 2	9.52059	8.383	8.34686	8.45679	8.27069	9.13638	8.60797	8.3984	8.3151	8.21768	8.64913	8.19827	8.25519	8.20191
10929	Cluster 2	7.24685	6.48881	6.61805	6.77667	6.08601	7.26987	6.53985	6.49455	6.20634	5.97651	6.46036	6.48528	6.34556	6.27911
3309	Cluster 2	10.6662	9.30308	9.29739	9.38942	9.39201	10.4301	9.49152	9.24973	9.95919	8.84864	9.85046	10.0631	9.42746	9.11909
7705	Cluster 2	8.46463	7.73754	7.89373	8.043	7.38072	8.31329	7.91196	7.75977	7.75145	7.13469	7.75041	7.66137	7.68712	7.36966
7035	Cluster 2	8.32491	7.35792	7.64807	8.11914	6.84101	7.76986	7.60966	7.44461	7.53831	6.87054	7.49702	7.75677	7.5371	6.82452
56907	Cluster 2	7.10603	4.70851	5.50227	6.07472	5.19926	7.05632	5.23503	4.69052	5.45898	5.58617	5.50591	5.8508	4.34052	5.21449
6249	Cluster 2	7.91286	6.68233	6.95683	7.59023	6.54838	7.99721	6.75254	6.66819	6.90196	6.50416	6.49592	6.98105	6.26817	6.74935
50999	Cluster 2	7.80035	7.16898	7.30394	7.20641	6.68309	7.55691	7.21443	7.03191	7.08956	6.31027	7.50235	6.92151	7.37871	6.60084
1452	Cluster 2	8.48395	7.52339	7.73672	8.19916	7.36159	8.43537	7.62278	7.45552	7.67687	7.16639	7.45914	7.81967	7.29799	7.36678
3397	Cluster 2	7.72475	6.62034	5.87919	6.13581	5.50127	7.67101	6.61553	6.50393	6.06867	6.18819	7.63379	5.53689	6.96015	5.31325
27242	Cluster 2	9.00872	8.6846	8.51154	7.99996	7.84658	8.62835	8.66433	8.5055	8.24092	7.58963	8.76171	8.07103	8.50219	7.80947
7587	Cluster 2	5.4795	4.62549	4.73033	4.89642	4.40216	5.54674	4.81932	4.64042	4.90204	3.74491	4.09269	4.63965	4.31751	4.14118
390	Cluster 2	7.62269	5.70588	6.11597	6.93177	6.06168	7.53041	5.89462	5.81709	5.95755	6.12103	6.35146	6.10329	5.60842	5.92616
51281	Cluster 2	5.23553	4.38055	3.98932	4.73243	4.27252	5.71988	4.33368	4.29118	4.37768	4.32488	3.9661	4.40738	4.02971	4.14118
116987	Cluster 2	8.13541	7.06541	7.16739	7.57471	6.67028	8.17025	7.10207	7.00906	7.24821	7.04267	6.41746	7.40228	6.54072	6.62026
338651	Cluster 2	3.72447	0.967853	1.32953	2.55806	2.03892	3.55188	0.989787	1.06758	1.7402	1.66144	0.902252	1.7061	0.932773	1.77486
51029	Cluster 2	6.59149	6.15924	6.35445	6.40399	5.66736	6.44009	6.25862	6.22245	6.23261	5.36154	6.24825	6.18723	6.17844	5.47932
25841	Cluster 2	6.45215	5.6649	5.69959	5.60582	5.65006	6.56908	5.99795	5.68119	5.64	5.40205	5.96018	5.52661	5.63192	5.38313
2041	Cluster 2	6.65642	5.44484	5.42175	5.99653	5.60365	6.68853	5.55476	5.58292	5.58474	5.5294	5.70666	5.91129	5.93564	5.51088
26512	Cluster 2	6.64483	5.9503	6.07444	6.16613	5.77699	6.72149	6.03953	6.05881	5.95154	5.15189	5.87348	5.84047	5.92235	5.67541
80315	Cluster 2	5.87829	4.12983	4.62397	4.74779	4.72483	6.02729	4.51613	4.30733	4.5977	4.71078	4.56406	4.79755	3.83283	4.67917
55435	Cluster 2	7.14522	6.35466	6.72929	7.00788	6.01516	7.08114	6.42474	6.57789	6.48034	5.73893	6.64386	6.32108	6.32839	5.93005
7378	Cluster 2	5.19796	3.50159	3.52796	3.92647	3.43928	4.71049	3.64602	3.42809	3.27404	3.42933	4.44885	3.79587	3.57599	3.23628
79364	Cluster 2	6.72957	5.98098	5.84666	6.36718	5.91191	7.06838	5.99795	5.76543	5.97099	5.70695	5.79372	6.07184	5.74402	5.91834
126917	Cluster 2	7.58194	7.42752	7.18619	6.74354	6.52129	7.35637	7.2978	7.33139	6.67171	5.83081	6.91684	6.27272	7.01838	6.0953
10230	Cluster 2	3.8907	2.67998	2.45044	3.3841	2.36997	4.14472	2.60006	2.63445	3.16393	2.82082	2.35551	3.16134	2.4208	2.764
64063	Cluster 2	6.81478	5.26704	5.36546	6.0517	5.16314	6.37165	5.29556	5.52656	5.47584	5.24018	6.13512	5.72838	5.57728	5.10502
29080	Cluster 2	6.17596	5.00869	5.10164	5.49189	4.84371	5.75214	5.52046	5.19455	5.35576	4.59326	5.70666	5.31603	5.46399	4.71574
283335	Cluster 2	5.64456	5.30633	5.14242	5.45728	4.57708	5.8781	5.08785	5.45829	5.05289	4.19258	4.90041	4.69116	5.1877	4.55853
5998	Cluster 2	6.65642	5.53445	5.42451	5.67774	5.61484	7.04903	5.47434	5.33769	5.575	5.96304	5.34903	5.81325	5.24979	5.83352
6472	Cluster 2	9.63353	8.18671	8.04923	9.24591	8.59069	9.52324	8.01882	8.02398	8.60046	8.0892	8.34271	9.03894	8.21995	8.34593
23769	Cluster 2	3.8509	2.43606	1.96624	2.62612	2.56715	4.1984	2.06846	2.73338	2.23199	1.31058	1.68109	2.16941	2.33174	1.99911
10456	Cluster 2	6.94902	5.83913	5.94405	6.59439	5.47449	6.76365	5.78777	5.9309	5.93487	5.51408	6.67252	6.37649	6.1014	5.39727
2081	Cluster 2	5.97402	3.22227	3.9362	5.22741	4.29496	6.23277	3.88042	3.12216	4.12332	3.64719	2.94441	4.78035	2.46334	3.99263
6498	Cluster 2	7.68965	6.9375	7.02656	7.09601	6.88233	7.787	7.01	6.86921	6.88234	6.4995	6.91342	6.69595	6.63795	6.5824
27230	Cluster 2	9.51328	8.25735	8.54867	8.71369	8.21149	9.03101	8.37129	8.39902	8.72135	7.8151	8.91921	8.85843	8.43997	8.07306
10970	Cluster 2	7.83952	6.06357	6.4305	7.14974	6.34709	7.59688	5.90284	5.84317	6.29805	6.23566	6.55136	6.73552	5.92045	6.31976
694	Cluster 2	7.9496	6.20545	6.53116	7.52711	6.74652	7.64601	6.25542	6.5634	7.07581	6.65702	6.68999	7.5235	6.59315	6.62868
1263	Cluster 2	5.9851	4.77655	4.75244	5.22466	4.79733	5.97356	4.79304	4.68229	4.35508	4.78923	4.84393	4.59609	4.53258	4.56355
4814	Cluster 2	5.45316	4.34325	4.35579	4.80763	4.32251	5.64022	4.25884	4.03088	4.33674	4.27486	4.69223	4.91643	4.37436	4.40463
57224	Cluster 2	6.66792	4.98164	4.68505	5.57817	5.27174	6.51134	4.7527	4.68229	4.60538	4.68366	4.62119	4.77167	4.64774	5.34278
84645	Cluster 2	3.42172	1.52923	1.42075	2.08867	1.80889	3.37669	1.45963	1.6092	2.12919	2.17924	1.3436	2.27139	1.67404	1.99911
23300	Cluster 2	6.71634	6.2665	6.17612	6.23585	5.57873	6.4214	6.05251	6.03477	5.90562	5.36496	6.07913	5.98819	6.06041	5.67076
3417	Cluster 2	8.18547	7.36492	7.70645	8.32319	7.29568	8.53696	7.38028	7.63737	7.93064	6.92251	7.30204	8.29868	7.46695	7.44306
85007	Cluster 2	6.25126	4.56197	4.5702	5.67372	5.12921	6.42641	4.25884	4.59729	4.90826	5.11581	4.51063	4.87248	4.36878	4.87781
9188	Cluster 2	9.52581	9.03845	9.1322	8.96696	8.29697	9.40803	9.29582	9.11881	8.75173	7.87868	8.87732	8.31817	8.81998	8.38832
4054	Cluster 2	7.47408	5.93784	5.79858	6.87347	6.58297	8.31801	6.03018	6.01851	6.60911	6.89321	6.16617	7.05976	6.16239	6.37368
9107	Cluster 2	6.1565	5.29172	5.41067	5.7821	5.16009	6.22129	5.48806	5.09265	5.3671	4.76355	5.59986	5.32495	5.00536	5.1458
81607	Cluster 2	4.9111	3.68422	3.59803	4.16819	3.67985	4.61283	3.58606	3.72913	3.80099	3.49322	3.98363	3.633	3.87284	3.28577
1777	Cluster 2	5.92503	3.88576	3.94391	5.47123	4.48253	5.85043	4.13179	4.03735	4.78519	4.82939	4.34415	5.32199	4.39099	4.48098
51274	Cluster 2	8.39092	7.35616	7.33725	7.73835	7.19268	8.17509	7.16405	7.14105	7.10657	6.95917	6.97498	7.37962	6.95457	7.21379
79724	Cluster 2	6.75459	5.49673	5.38258	6.30106	5.68869	6.55315	5.50705	5.32453	5.79244	5.66318	5.45653	6.11534	5.53303	5.55696
2877	Cluster 2	9.16963	9.42803	9.41247	9.12194	8.06093	9.75548	9.39544	9.24258	8.61599	7.7275	10.3768	8.85997	9.7819	7.9306
114915	Cluster 2	6.64367	4.82471	5.14576	6.70374	5.21405	6.78232	5.00632	5.61137	5.48211	5.30214	5.30088	6.07184	5.7135	5.11532
8543	Cluster 2	7.86771	6.04482	6.45228	7.23462	6.82568	7.93927	6.64154	6.60428	7.38556	6.86692	6.45408	7.5472	6.84821	6.7647
64837	Cluster 2	6.0965	5.41144	5.27667	5.40497	5.08485	6.14588	5.05505	5.02265	5.30479	5.04083	5.51799	5.29197	5.18134	5.20487
3097	Cluster 2	6.68951	4.94475	5.42451	6.08079	5.62815	6.8832	5.54166	5.2679	6.03352	5.22144	4.67614	5.96174	4.63849	5.33985
51569	Cluster 2	7.69471	6.51944	6.95206	7.11686	6.6735	7.6551	6.89423	6.69605	7.2002	6.60736	7.23224	7.1361	6.80027	6.51785
6884	Cluster 2	4.4605	3.87273	4.39569	3.95982	3.1504	4.23881	4.02292	3.96455	3.45495	3.04201	4.24585	3.65203	4.07843	3.1319
10944	Cluster 2	8.11875	7.36433	7.59948	7.81005	7.02837	8.03991	7.63762	7.61051	7.61211	7.04481	7.93579	7.66665	7.70662	7.11029
23164	Cluster 2	7.71923	6.90026	6.82528	7.08472	6.80629	8.05696	6.92884	6.7264	6.86405	6.74494	6.29465	6.77729	6.38344	6.63107
466	Cluster 2	6.00336	5.2086	5.48916	5.55872	5.03575	5.79149	5.26402	5.59173	5.44407	4.48429	5.50287	5.29802	5.53303	4.9176
8501	Cluster 2	7.41458	6.26899	6.2526	6.92841	6.30488	7.26847	6.12454	6.17484	6.1084	5.72303	6.16809	6.66349	6.43379	6.22781
56905	Cluster 2	7.01443	6.90427	6.65257	6.44224	6.09722	6.73568	6.62922	6.59115	6.37532	5.72036	6.67792	6.63747	6.75603	5.70527
57509	Cluster 2	6.13014	5.57323	5.5636	5.89329	5.01225	6.16248	5.85283	5.51501	5.22727	5.03226	5.64188	5.46606	5.37486	5.12895
11067	Cluster 2	5.72381	3.16996	3.00151	3.87845	2.80453	4.88796	3.69415	3.72111	4.29461	3.60154	4.70285	3.30052	3.6607	3.11831
9682	Cluster 2	7.29436	6.31427	6.31487	6.64345	6.08279	7.0087	6.20481	6.2267	6.22889	5.90315	5.74315	6.22744	5.95813	6.0796
29950	Cluster 2	5.56316	3.94298	4.20356	4.52082	3.87114	5.50237	4.35779	4.1961	3.77399	4.16146	5.11051	4.73198	4.36317	3.65877
1982	Cluster 2	11.3463	10.6075	10.6327	10.6022	10.0937	10.8785	10.8343	10.5634	10.4178	9.98607	10.725	10.3613	10.5636	10.0799
84236	Cluster 2	5.78634	4.50399	4.43451	5.19416	4.72069	5.74815	4.58922	4.39052	4.62062	4.76355	4.38431	4.91643	4.5023	4.72474
51320	Cluster 2	7.24378	6.05061	6.18915	6.47491	6.26851	6.87407	6.22461	6.12712	6.29449	5.77279	6.2355	6.29104	6.13797	6.07433
57099	Cluster 2	4.82745	4.86145	4.90636	4.37021	3.92965	5.06537	4.97549	4.77423	4.22153	3.70229	5.11847	4.43511	4.90089	4.10027
1459	Cluster 2	5.95913	4.9069	5.02376	5.73472	4.88495	5.75811	4.96376	4.57967	5.06408	4.40678	4.74459	5.68976	4.90861	4.57355
91768	Cluster 2	6.81271	7.03357	6.93572	6.74832	5.52518	6.57811	6.81373	6.85372	6.35497	5.79577	6.63695	6.51157	6.74206	5.68697
7538	Cluster 2	8.56796	6.6445	6.27722	6.55674	6.93416	7.95409	7.09402	6.73736	6.90352	6.60447	7.79765	6.79345	7.13483	6.57495
80320	Cluster 2	5.7194	4.48271	4.13786	5.02172	5.049	6.52074	4.45598	4.23037	4.32283	4.1771	4.55822	4.76732	4.75439	4.54842
8780	Cluster 2	7.64787	6.08067	6.26342	7.10125	6.56923	7.54199	6.22789	6.10111	6.62147	6.54994	6.18334	6.69938	5.7332	6.51526
64332	Cluster 2	7.03322	6.3429	6.3717	6.71159	5.41941	7.26288	6.23278	5.81897	6.28017	6.27618	6.25729	6.09462	5.87192	5.41406
440672	Cluster 2	8.65922	7.66994	7.86458	7.93395	7.22662	8.38159	7.98391	7.68243	7.64136	7.64973	8.08184	7.85654	7.64846	7.50379
170688	Cluster 2	8.67184	7.68679	7.87973	7.94731	7.23607	8.39443	7.9974	7.69169	7.64974	7.65882	8.09501	7.86981	7.65879	7.51939
7494	Cluster 2	9.28425	8.26889	8.38594	9.02108	8.24139	9.24187	8.29687	8.1961	8.26809	7.75382	8.69109	8.87827	8.53497	8.02287
100302736	Cluster 2	6.11678	5.22664	5.52301	5.74623	5.2052	6.02068	5.33557	5.23169	5.5789	4.40678	5.2583	5.72838	5.08926	5.0344
1130	Cluster 2	5.21373	3.44989	4.03334	4.37516	3.97202	5.4517	3.85524	3.80691	3.66796	3.86569	4.07644	3.41636	3.32227	3.63032
6868	Cluster 2	6.1565	5.46452	5.46793	5.58887	5.21405	5.93015	5.59841	5.35592	5.58668	4.82939	5.14209	5.48741	5.39148	5.0488
6004	Cluster 2	4.71223	3.55966	3.38803	2.95198	3.48877	4.47946	3.80352	3.76074	3.49684	2.53541	3.68453	2.88391	3.9866	3.14537
23301	Cluster 2	6.5235	5.48393	5.64152	5.57602	5.46957	6.76266	5.9767	5.63075	5.71823	5.70695	5.76359	5.46606	5.40791	5.69615
1762	Cluster 2	6.08454	5.49673	5.33647	5.83518	5.24894	6.41638	5.421	5.3688	5.37386	5.255	5.23652	5.65244	5.22527	5.26472
64651	Cluster 2	6.57936	3.3022	3.88906	4.1218	4.05322	5.01307	4.02292	3.79931	4.26582	4.16146	4.85826	4.30888	3.77489	3.63032
27153	Cluster 2	6.03212	5.21894	5.08431	5.19976	4.8626	5.65736	5.24476	4.86431	5.02453	4.74792	5.39562	5.542	5.04442	4.81599
143187	Cluster 2	5.67451	5.09257	5.19505	5.0622	4.31155	5.5	5.09145	4.97963	4.88005	4.4653	4.52268	4.63008	4.76293	4.52801
23135	Cluster 2	6.93956	5.80867	5.38541	5.63502	5.97231	6.57473	5.77887	5.62217	5.78231	5.5294	5.54777	5.76161	5.43755	5.73897
7079	Cluster 2	3.64292	1.31474	1.37586	2.31171	1.83973	3.82646	1.45963	1.30053	1.49767	1.52138	1.7646	0.831916	1.3505	2.14032
161	Cluster 2	7.40499	6.75692	6.55275	6.96992	6.63225	7.52809	6.48891	6.53511	6.64588	6.1311	6.25729	6.82629	6.47855	6.46647
100506311	Cluster 2	4.96429	4.31943	4.27863	4.73629	3.81015	5.27421	4.21991	4.22472	4.36416	4.02114	4.85826	4.63487	4.79243	3.76728
1875	Cluster 2	5.31374	4.86145	5.11195	5.10754	4.42776	5.37866	4.84513	5.10193	4.74055	4.24548	5.18061	5.02262	5.28283	4.33582
29116	Cluster 2	4.95306	4.89729	4.90241	5.02487	3.86365	5.15256	5.0025	4.66569	4.97203	3.91317	4.69755	4.44605	4.36317	3.93175
5831	Cluster 2	8.46627	7.55331	7.81657	8.11322	7.30952	8.35032	7.7114	7.67571	7.6553	6.96256	8.3031	7.99574	8.09402	7.30212
375056	Cluster 2	7.84206	6.73729	6.64431	6.9225	6.73118	7.36878	6.43752	6.46126	6.71051	5.95399	6.15654	6.70737	6.31974	6.40761
100506190	Cluster 2	5.03348	3.3022	3.71077	4.8756	3.66271	5.07496	3.88872	3.84428	4.12866	3.87531	3.48968	4.41853	3.74071	3.90032
3221	Cluster 2	5.45847	4.05681	3.88105	5.09859	4.28378	5.75811	4.29675	4.01786	5.14271	4.48429	4.09269	5.33382	4.84968	4.1744
6310	Cluster 2	7.99823	6.37444	6.61685	7.31477	6.7617	7.75053	6.45579	6.24358	6.72556	6.28703	5.91291	7.03732	5.7201	6.57868
53981	Cluster 2	6.92334	6.40191	6.5477	6.65977	5.89365	6.9236	6.43893	6.34614	6.19747	5.37517	6.02724	6.12218	6.07763	5.91834
388610	Cluster 2	9.0517	8.38902	8.66051	9.07838	7.82458	8.92444	8.44065	8.41153	8.35294	7.82072	8.86525	8.93885	8.75349	7.83878
1850	Cluster 2	6.96774	5.04979	4.94144	5.20533	5.6014	6.42516	5.4437	5.16827	5.16627	5.54456	5.90833	5.38306	4.95034	5.40008
11163	Cluster 2	8.71071	7.73439	7.913	7.98587	7.28171	8.43661	8.04875	7.74552	7.69678	7.74072	8.16536	7.91286	7.72258	7.56457
85377	Cluster 2	6.57326	5.06706	5.18857	5.02802	4.79733	5.6785	5.17862	4.98967	4.89892	5.08711	5.00714	5.02627	4.86166	5.11874
54989	Cluster 2	7.70368	7.22837	7.31662	7.32505	6.86182	7.69195	7.25431	7.20924	7.18041	6.15302	6.98481	6.93128	6.99863	6.7125
25842	Cluster 2	5.75649	5.44484	5.62723	5.5412	4.54936	5.53982	5.4771	5.32453	5.18176	4.28933	5.9152	5.31305	5.68457	4.75141
441951	Cluster 2	8.89346	6.71373	7.39252	8.83029	7.51337	9.25072	7.1083	7.5914	7.8793	7.70069	7.94141	8.37762	7.79151	7.29004
9709	Cluster 2	8.34187	6.14576	6.80108	7.58223	6.8665	8.035	6.33954	6.32515	7.42841	6.50105	7.35352	7.88095	6.10644	6.66537
23411	Cluster 2	6.14173	5.2008	5.49442	5.65144	5.12609	5.81076	5.42671	5.39422	5.22727	4.71078	5.22182	5.28589	5.05141	4.82439
648	Cluster 2	6.8044	6.12118	6.25415	6.80447	5.91915	7.00368	6.32891	6.29577	6.23509	5.82834	6.34808	6.19536	6.22555	5.93588
79616	Cluster 2	4.99748	4.54153	4.49348	4.46616	3.9368	4.65611	4.26523	4.32858	4.18099	3.50567	4.33735	4.30287	4.17118	3.80171
80198	Cluster 2	6.97979	5.99307	5.85077	6.42324	6.01684	6.94644	5.85283	5.73789	5.73058	5.94944	6.11736	5.94254	5.93375	5.86845
84272	Cluster 2	6.41305	5.4024	5.84666	6.2139	5.59464	6.48998	5.71264	5.62002	5.85498	5.29499	6.05653	6.04149	5.6913	5.28615
1241	Cluster 2	4.94174	3.61549	3.14217	4.07387	3.59201	5.91242	3.6362	3.6968	3.74646	4.21549	3.53795	3.05095	4.09205	3.39127
9926	Cluster 2	7.21898	5.99307	6.28483	6.94266	6.27558	7.3412	6.31358	6.11647	6.4688	6.14708	5.79372	6.44219	5.81351	6.19903
93953	Cluster 2	3.29694	2.24704	1.87241	3.27175	2.21392	4.26141	1.77817	2.37324	2.55114	2.32681	2.27235	2.51954	2.23683	1.90724
11340	Cluster 2	5.95162	5.10933	5.09127	5.3202	4.55866	5.72395	5.21867	4.99633	5.03594	4.87327	5.74829	4.8846	5.30347	4.72474
55323	Cluster 2	4.7255	0.812753	1.62636	3.13829	2.77292	5.26305	1.77817	1.92044	2.85159	2.86012	3.20578	3.31253	1.96801	2.49616
146439	Cluster 2	6.14503	4.86475	4.59489	5.46891	5.08806	6.19805	4.79745	5.15643	5.01014	5.12794	5.23652	5.17513	5.07561	5.07719
9260	Cluster 2	6.1318	4.00998	3.71077	4.17388	4.13631	5.85971	4.27159	3.97806	4.10176	4.99743	5.03684	4.58127	4.03677	4.18096
4293	Cluster 2	5.92886	5.27201	5.41622	5.25184	4.70821	5.73408	5.18874	5.11422	5.22976	4.78923	4.67074	5.06583	4.6976	4.56355
55186	Cluster 2	7.66059	5.95185	6.37455	7.63014	6.725	7.75302	6.37983	6.25473	7.17268	6.47913	5.98433	6.92738	5.81761	6.44348
148189	Cluster 2	3.30874	1.82817	2.05434	3.01679	2.1415	3.50531	1.97804	2.15266	2.36462	1.94345	2.32831	2.47748	1.81213	1.87527
163859	Cluster 2	5.79265	5.08411	5.26749	5.45495	4.97453	5.8467	5.22851	5.08954	5.14271	4.42655	5.03264	5.19148	4.80075	4.86566
79693	Cluster 2	5.93649	5.68926	5.61037	5.44084	4.98491	6.13521	5.92116	5.82085	5.42032	4.87327	6.25006	5.36875	6.02889	5.17892
51330	Cluster 2	8.73687	7.19473	7.37338	7.71462	7.17918	8.71147	7.39492	7.28322	7.03587	7.53224	8.24749	7.51442	7.85181	7.21459
8878	Cluster 2	9.85453	8.77031	8.85601	9.14514	8.49403	9.72583	9.33847	8.81009	8.83063	8.43252	10.1284	8.84532	8.77846	8.3161
4661	Cluster 2	3.38874	2.30639	1.87241	2.59249	2.09112	3.74863	1.94659	2.54649	2.23199	1.19239	1.28824	1.97151	2.28507	2.05727
10483	Cluster 2	7.45894	7.00175	7.04728	6.46333	6.42033	7.19114	7.01664	6.99334	6.92593	5.97875	7.2082	6.8938	6.98043	6.50485
145781	Cluster 2	6.92813	6.05495	6.45768	6.71843	6.00158	6.82087	6.07813	6.19812	6.20508	5.64361	6.0145	6.34028	5.96924	5.93005
3914	Cluster 2	9.10385	6.6814	6.89355	8.32255	7.52587	9.34133	6.73769	6.63765	6.70605	7.83002	7.08162	7.14452	6.45371	7.40647
64798	Cluster 2	6.29344	4.69747	4.81263	6.11079	5.22577	6.4126	4.81061	5.10193	5.01303	4.23056	4.24585	5.6782	4.9726	5.00884
118429	Cluster 2	7.49618	5.61686	6.0098	6.5425	6.26425	7.64171	5.42385	5.59173	5.54336	6.24125	5.78375	5.71938	5.33531	6.34187
9764	Cluster 2	3.36633	1.59418	2.24113	2.59249	1.86992	3.74061	1.5461	1.89217	2.7304	2.17924	2.43413	2.73121	1.43844	1.99911
9975	Cluster 2	6.639	5.80524	6.08493	6.66585	5.71388	7.06598	6.00178	5.79436	6.36744	6.12708	5.77874	6.54122	5.72666	5.65672
119504	Cluster 2	7.53688	6.44106	6.66894	7.41014	6.48395	7.51874	6.70164	6.61729	6.83576	6.5723	7.0806	7.31691	6.81369	6.35061
4923	Cluster 2	9.13442	7.58361	7.53331	7.59236	8.02406	9.31305	7.82059	7.28322	7.12872	8.33869	8.29127	7.30192	7.53273	7.95088
571	Cluster 2	7.10603	5.63819	6.08842	6.56868	5.81435	7.128	5.78333	5.43888	6.00332	6.0162	5.80856	6.01967	5.13274	5.91441
10135	Cluster 2	6.8874	6.43442	6.60352	6.31787	6.01853	7.0112	6.7514	6.45403	6.66346	5.61804	7.15116	6.61945	6.47725	5.99658
1728	Cluster 2	8.60821	9.43581	9.1801	8.49255	7.63759	9.0502	9.5044	9.07899	8.55929	7.60922	10.2738	8.60675	9.49262	7.70931
261729	Cluster 2	6.62845	5.08411	5.1788	6.32685	5.98788	7.38044	5.14092	4.95251	5.8694	5.96529	4.78515	6.00864	4.89313	5.92811
7263	Cluster 2	7.03233	6.17392	6.27874	6.89604	5.81435	7.04252	6.20481	6.29981	6.20381	6.02271	6.76542	6.65879	6.70818	5.84182
10623	Cluster 2	5.8503	4.78005	5.03824	5.25453	4.39179	5.51418	4.81497	4.45958	4.43052	4.62212	4.84393	4.78897	4.70205	4.54842
26872	Cluster 2	4.56258	3.62329	4.10386	4.41898	3.72185	5.44678	4.11774	4.27485	4.29461	3.57816	4.70285	4.18368	4.37992	3.72306
7164	Cluster 2	5.06165	4.96945	4.90636	5.22192	4.54	5.59868	4.98713	5.01284	5.15061	4.15357	5.35914	5.30405	5.11284	4.18748
84958	Cluster 2	6.45215	4.34325	4.17764	5.71922	5.06541	6.39227	4.082	3.86624	4.91446	5.17545	5.08637	5.50584	4.15829	5.13233
100996307	Cluster 2	3.09371	2.2267	1.93564	2.50483	1.57229	3.00049	2.2339	1.92044	2.36462	1.90638	2.05735	2.2213	1.99726	1.96913
56413	Cluster 2	3.33206	2.41824	1.99621	2.44956	2.21392	4.16284	2.38231	2.02829	1.87339	2.32681	1.49799	1.77717	2.16131	2.02848
10961	Cluster 2	8.01092	7.12226	7.34018	7.99031	7.02418	8.05413	7.30634	7.34253	7.33102	7.04054	7.63379	7.71213	7.67303	6.93042
157807	Cluster 2	5.22934	4.27556	4.43451	4.26742	3.85613	5.26305	4.27792	4.21904	4.45197	3.76575	5.43439	4.53075	4.83761	3.87629
51611	Cluster 2	5.29902	4.71947	4.79994	5.65348	4.52584	5.6009	4.95193	5.00955	4.95109	4.14564	5.23286	5.15526	5.04091	4.26972
23060	Cluster 2	8.30774	7.2811	7.23728	7.47789	7.12387	8.03541	7.23573	6.98917	7.37268	6.72113	6.46036	7.23565	6.54691	7.05428
7626	Cluster 2	5.09269	4.11883	4.09003	4.82221	4.17914	5.54213	4.15261	4.4056	4.48981	4.15357	4.13253	4.0821	3.97194	4.32993
23347	Cluster 2	7.49553	7.19014	7.30843	7.17623	6.48882	7.84938	7.44642	7.01971	7.18619	6.33489	6.58764	6.79345	6.53699	6.55238
49854	Cluster 2	5.65384	4.79739	4.79142	5.10754	4.68292	5.17356	4.84939	4.64889	4.79865	3.856	4.62119	5.05157	4.35189	4.12087
57221	Cluster 2	8.04571	6.77717	6.87552	7.18471	6.96945	7.94059	6.92784	6.62267	7.35115	5.96078	6.01023	7.23171	5.99666	6.63705
7779	Cluster 2	5.61872	4.29033	4.60465	5.43611	4.46285	5.88175	4.40483	3.80691	4.28029	4.13766	4.56406	4.70944	4.07157	4.48628
137492	Cluster 2	4.35063	3.25276	3.57836	4.01162	3.26845	4.23311	3.49116	3.71306	3.71841	3.2187	3.67377	3.90303	3.42272	3.30989
55664	Cluster 2	4.9111	4.18358	4.61434	4.66124	3.77866	4.83622	4.31533	4.52548	4.30879	3.99489	4.73427	4.29078	4.36317	3.80171
25998	Cluster 2	8.10866	7.05824	7.27061	7.36791	6.88233	7.65297	7.18862	6.92957	7.29051	6.66259	6.89268	7.00992	6.47205	6.91576
149603	Cluster 2	7.15424	6.12942	6.27569	7.102	6.26851	7.50815	6.08897	6.09957	6.36065	6.34532	6.56015	6.78808	6.19115	6.28216
7462	Cluster 2	5.01559	1.68643	2.45044	3.4513	2.23727	4.97598	2.73503	2.24498	2.77194	3.24863	4.12465	3.17456	1.99726	2.5376
389792	Cluster 2	5.32249	4.32901	4.20356	4.92372	3.88599	5.96154	4.26523	3.82197	4.31817	4.37999	5.35241	5.04798	4.72409	3.93175
55825	Cluster 2	4.77312	2.2267	2.31433	3.95982	2.9809	5.06537	3.37785	3.00823	4.00637	3.75537	2.79352	4.5663	3.01421	3.29788
7091	Cluster 2	5.0961	3.51842	3.58823	4.29381	3.92965	4.46979	3.70359	3.5776	3.82092	3.33485	3.54977	4.03212	3.40099	3.65877
10769	Cluster 2	8.13417	7.388	7.24354	7.30637	6.64103	7.787	7.74492	7.59853	7.55129	7.23713	8.00933	7.37319	7.60637	6.73383
6938	Cluster 2	7.64903	6.81086	6.86541	7.18471	6.7617	7.49033	6.81591	6.71534	6.82429	6.19589	6.32075	6.79773	6.47466	6.59717
100820829	Cluster 2	5.20113	4.17299	4.50915	5.04366	4.02666	5.1616	4.05276	4.05659	4.23645	4.03837	4.37105	4.42408	3.90407	4.02941
3981	Cluster 2	5.26914	4.78701	4.83353	4.97355	4.41245	5.34202	4.71586	4.77423	4.61682	4.20789	4.67614	4.30287	4.41286	4.28196
285440	Cluster 2	4.58701	2.67998	3.11511	4.3948	3.419	4.41037	3.03328	3.03434	3.44642	3.09238	2.79352	3.83803	2.71296	3.14537
92521	Cluster 2	4.2379	4.11883	4.06903	4.21866	2.7406	4.60402	4.13876	3.9092	3.96518	3.72376	4.1713	3.8709	3.93463	3.21088
26873	Cluster 2	5.01199	3.02438	2.97165	4.97681	3.77068	5.50947	3.16208	3.25019	4.11796	4.23804	3.37477	4.30888	2.9104	4.07234
10150	Cluster 2	7.94299	6.44106	6.71697	7.53433	6.74753	7.739	6.39592	6.35653	6.67901	6.6416	6.70856	6.84501	6.09295	6.77231
84981	Cluster 2	5.26914	3.1485	3.4543	3.41329	2.89541	4.79423	3.61635	3.4765	4.12866	3.83643	4.64342	4.35607	3.29897	2.83221
54532	Cluster 2	6.91757	5.78452	6.35445	6.43752	6.07146	7.14252	6.1729	5.94988	6.21264	5.97428	5.99734	6.04149	5.58693	6.04229
25805	Cluster 2	3.52648	1.85492	1.90437	2.24834	1.74515	3.65787	2.51686	2.41358	2.32795	2.62939	2.15344	2.78393	2.50467	1.73978
23189	Cluster 2	6.0811	5.39331	5.30089	5.29691	5.13544	6.04367	5.70091	5.52195	5.99165	4.89708	5.02419	5.69894	5.29466	5.01252
3570	Cluster 2	4.58216	1.90698	3.30666	3.40362	2.432	4.70226	3.16208	2.59991	3.13238	2.86012	3.85617	2.99242	1.84468	2.65524
51665	Cluster 2	6.57815	5.9394	6.01347	5.69368	5.3488	6.3375	6.0562	5.80198	5.66226	5.77021	5.55658	5.55469	5.50784	5.08769
9069	Cluster 2	8.45636	7.19014	7.50362	8.21341	7.57137	8.28048	7.46457	7.29609	7.63387	7.0081	7.49397	7.61424	7.12161	7.3675
64115	Cluster 2	5.2417	2.76706	3.2456	4.72857	3.89336	5.71988	2.69774	2.68477	3.39418	4.21549	3.54977	4.48372	2.83139	3.3218
7572	Cluster 2	7.13366	6.54534	6.71697	7.06263	6.30212	7.22531	6.65498	6.55441	6.57529	5.82089	6.33277	6.51547	6.20845	6.30933
100288162	Cluster 2	4.18126	2.73861	2.72554	3.50651	2.60355	4.38488	3.09195	2.94083	3.13238	2.82082	1.7646	3.06522	2.50467	3.1319
5493	Cluster 2	8.31653	7.00325	6.96538	7.40349	6.93327	8.18878	6.79178	6.66715	6.74742	7.39932	6.44778	6.98481	6.21314	6.98387
146223	Cluster 2	8.2454	8.05988	8.12536	8.18689	7.18369	8.42321	8.19976	7.8475	8.03704	7.22683	7.21286	7.9864	7.5371	7.24306
7296	Cluster 2	9.08532	9.36284	9.51613	8.78147	8.09129	9.25758	9.6173	9.10848	8.87062	8.17448	9.83892	8.43197	8.86605	8.21434
89801	Cluster 2	3.47505	1.77313	1.90437	2.79823	2.21392	3.54268	1.21764	2.15266	1.97173	2.26958	1.72345	2.11558	2.23683	1.96913
6049	Cluster 2	7.1713	6.46947	6.43871	6.74067	6.46181	7.40538	6.50788	6.31054	6.21012	5.81089	6.58764	6.29559	6.21625	6.49305
50640	Cluster 2	6.73286	5.18508	6.02077	6.27082	5.52043	6.44009	5.47159	5.72793	6.25841	5.36154	6.12923	6.14251	5.50275	5.62102
28989	Cluster 2	5.92312	5.4946	5.50748	5.45495	5.14473	6.32816	5.73352	5.69353	5.44835	5.09125	6.26627	5.64058	6.09634	4.97906
5653	Cluster 2	8.37171	5.78452	5.50488	5.79324	5.93352	9.77217	6.92481	6.51324	6.37308	7.44527	8.09803	6.35777	7.31116	6.22305
2052	Cluster 2	6.53233	6.64066	6.0098	6.20002	5.55104	7.03762	6.19146	5.92916	5.84528	5.82586	7.07345	6.0859	6.63679	5.5264
80311	Cluster 2	3.85895	3.51003	3.6366	3.22862	2.91001	3.71628	3.69415	3.378	3.29319	2.46067	3.24992	3.1072	3.23901	2.78136
79734	Cluster 2	3.08	1.68643	1.96624	2.39208	2.16605	3.58808	1.84792	1.538	2.59809	2.08286	2.48427	2.61962	2.10867	1.77486
127707	Cluster 2	4.35633	1.88119	1.37586	4.17956	2.32708	5.58531	1.74199	1.97537	2.96339	3.88487	1.7646	3.59417	1.74474	2.98982
2012	Cluster 2	7.86721	5.89175	6.20528	6.05633	5.68445	6.77056	6.03393	5.67913	5.39617	6.34532	6.63279	5.39158	5.79071	6.02782
54498	Cluster 2	7.19772	4.99372	5.07029	5.8477	5.86957	6.87955	5.07337	4.9353	4.87052	6.06956	5.75341	5.56728	5.24675	5.48727
100131096	Cluster 2	5.66306	4.46546	4.40688	5.37809	5.11037	6.23705	4.33368	4.69462	4.83503	5.05783	4.51667	5.13511	4.2462	4.66522
10209	Cluster 2	9.87699	8.40183	8.41605	9.07363	8.51119	9.29554	8.64671	8.48672	8.75777	8.53511	9.28055	9.36927	8.8521	8.28449
1847	Cluster 2	6.64483	3.22227	4.60465	4.06776	4.71654	5.87627	4.58412	3.56869	4.11796	4.1693	5.4628	3.96522	3.4119	4.04386
9475	Cluster 2	7.99959	7.04668	7.31439	7.47674	7.04831	8.28806	7.5728	7.05441	7.4408	6.08623	6.36323	7.23565	6.46553	6.9688
54557	Cluster 2	4.28644	3.0934	3.27033	3.3841	2.65648	3.33469	3.12041	3.03434	3.6898	2.55948	3.08101	3.67082	3.16361	2.88133
84327	Cluster 2	3.93705	2.97645	2.89418	3.79221	2.65648	3.74061	3.01823	2.78041	3.10013	2.26958	2.43413	3.58429	2.54485	2.88133
6655	Cluster 2	5.64688	4.2303	4.52466	4.97681	4.45291	5.50947	4.38737	4.25833	4.74403	4.62212	3.91218	4.60099	3.61425	4.56355
5032	Cluster 2	4.61579	3.97991	3.73763	4.06163	3.6968	4.58175	4.00013	4.21334	3.84707	3.6805	4.46767	3.98036	4.37436	3.34533
26260	Cluster 2	4.50733	3.57583	3.66486	4.09803	3.25707	4.16284	3.22896	3.4379	3.56144	3.20351	3.73716	3.8297	3.68787	3.45755
3164	Cluster 2	6.50053	3.79888	3.79842	4.06163	4.71654	4.75496	4.21332	3.76074	4.56262	3.88487	4.71865	4.58623	3.78332	3.94721
8672	Cluster 2	8.2431	7.44248	7.40095	7.50921	7.37283	8.31194	7.31252	7.32215	7.48622	6.97604	6.64662	7.33026	6.78776	7.37467
54906	Cluster 2	8.03288	7.52496	7.55486	7.22984	7.12622	7.95495	7.67588	7.4379	7.1817	6.66398	6.92594	6.71644	7.10659	7.07114
8473	Cluster 2	9.28369	8.20697	8.00154	9.03621	8.72736	10.0799	8.18847	8.11011	8.51309	8.48217	7.80629	8.00779	7.81429	8.47287
113026	Cluster 2	8.7894	7.6342	7.54095	7.92342	7.38986	8.22156	7.36921	7.25088	7.0827	7.68162	7.34082	7.63651	7.18654	7.41553
10265	Cluster 2	3.32045	3.35	3.12871	2.59249	1.74515	2.71965	3.34204	3.23901	2.75823	1.94345	3.30675	2.43416	3.22671	2.14032
55605	Cluster 2	7.07008	6.64833	6.77214	6.65163	5.95304	6.83882	6.70986	6.52709	6.34008	5.3304	6.10339	6.27579	5.97844	6.10567
6715	Cluster 2	5.38234	5.30875	5.25824	5.98685	4.94647	6.5078	5.13046	5.33507	5.37386	5.00183	5.34564	5.65008	5.34388	4.90578
100128569	Cluster 2	2.5342	2.64974	2.26594	2.33222	1.41734	2.81438	2.35861	2.50975	2.23199	1.61625	2.05735	1.87761	2.08161	1.37847
158219	Cluster 2	4.35633	2.82233	3.03076	4.24595	3.39843	4.50809	3.0775	3.17004	3.83405	2.80077	1.91839	3.83803	2.76491	3.33361
199800	Cluster 2	3.34357	2.75291	1.93564	2.54054	2.11653	3.49581	2.90827	2.81094	2.91477	2.11571	3.45238	2.03087	2.87931	1.84257
771	Cluster 2	9.75912	8.44429	8.39511	8.9788	8.89458	9.6108	8.14107	8.10358	8.08177	7.52538	8.0274	8.43197	8.35919	8.46114
641339	Cluster 2	3.39982	1.62559	2.29034	3.09091	2.09112	3.39724	1.5461	1.86333	1.97173	1.97958	2.0901	2.0015	1.67404	1.73978
5202	Cluster 2	6.62255	5.89014	5.95935	5.66768	5.6609	6.3428	6.00178	6.05084	5.84366	5.31634	6.71645	6.00309	6.51819	5.36597
143458	Cluster 2	2.9045	2.82233	2.40648	2.01444	2.19018	3.37669	2.67873	2.41358	2.2517	1.4715	2.53272	2.11558	2.50467	2.24411
54980	Cluster 2	3.53655	3.03611	3.27033	3.36432	2.5486	3.83401	2.80684	2.70115	3.03338	2.69606	2.60247	3.18766	2.89494	2.71065
51454	Cluster 2	5.23553	3.96157	4.7612	4.86156	3.3349	5.01971	4.25243	3.95775	4.03509	3.86569	5.22919	4.05375	3.61425	3.62071
3770	Cluster 2	3.45395	2.55504	2.26594	2.82743	2.36997	3.60585	2.67873	2.995	2.59809	2.71762	2.88966	2.86772	2.76491	2.08549
214	Cluster 2	5.0686	4.19409	4.59489	4.28331	3.52717	4.53615	4.62939	4.54377	4.69088	3.81659	4.79014	4.39048	4.21542	4.05817
4189	Cluster 2	7.29436	4.74114	5.52558	5.57387	5.68445	6.79206	5.04023	4.66569	6.36065	5.27695	6.3413	6.69136	4.93907	5.42514
100507421	Cluster 2	5.20113	4.84153	4.69878	5.10754	4.28938	5.29352	5.23503	4.99965	5.02453	3.9038	4.02656	4.88057	4.5023	4.21967
8870	Cluster 2	7.13117	6.62909	6.24326	6.04395	5.49159	6.68853	6.63786	6.69094	5.91338	6.05694	7.73367	5.61656	6.80957	5.44706
100505633	Cluster 2	3.74198	0.441298	1.12772	4.16819	2.5486	5.36568	0.92672	1.16532	1.79496	2.62939	1.91839	2.94691	1.3505	2.29334
673	Cluster 2	4.53271	3.62329	3.60777	3.87845	3.45928	4.10155	3.50202	3.30483	3.55352	2.86012	2.90815	4.00277	2.99983	3.24881
90784	Cluster 2	4.1021	3.69166	3.33038	3.66857	3.07463	4.29465	3.78585	4.04379	3.63832	3.33485	3.71634	2.94691	3.78332	3.04834
11153	Cluster 2	3.56635	2.34464	2.51396	2.52279	2.39094	3.44737	2.47339	2.19956	3.31208	2.24009	2.60247	3.39392	2.08161	2.47498
90637	Cluster 2	5.36267	3.07076	3.58823	4.33506	3.73831	5.02632	3.5128	3.91624	3.87275	4.38674	4.29584	4.10299	3.99388	3.76728
218	Cluster 2	2.59328	5.48607	4.55518	2.87015	1.67847	3.6234	4.46155	4.16689	2.38261	1.52138	5.93786	2.03087	4.70205	1.99911
9311	Cluster 2	2.38614	1.59418	0.759611	2.26977	1.53508	3.72444	1.21764	1.50104	2.0638	2.04925	1.98954	2.11558	1.43844	1.37847
157	Cluster 2	3.62415	2.69486	2.51396	4.01797	3.56457	5.37348	3.40123	3.4765	4.09086	2.38185	2.83275	3.83803	3.09761	3.07674
80737	Cluster 2	3.81826	2.09825	2.36114	3.61096	3.31309	4.77865	2.35861	2.07933	2.93928	3.2187	2.62499	3.16134	2.16131	3.00468
5784	Cluster 2	6.69289	5.76878	5.76633	5.84592	5.49401	6.45487	5.81632	5.35851	5.78061	5.39203	4.81973	5.62381	4.86166	5.60892
10905	Cluster 2	6.5235	6.03169	6.24949	6.461	5.64789	6.67176	6.20149	5.80387	5.96354	4.9065	5.22919	5.7941	5.5797	5.65907
90701	Cluster 2	5.87035	4.75186	5.19505	5.04987	4.5725	5.56955	4.87049	4.94221	5.17919	4.75315	5.84018	5.22682	5.28283	4.76019
27330	Cluster 2	3.99663	3.20157	3.56842	4.06776	3.16265	4.21586	3.58606	3.38816	3.94111	2.93565	2.57959	3.55426	2.98531	2.95965
114796	Cluster 2	3.42172	2.1639	2.16402	3.05433	1.8995	3.31322	1.70489	1.80387	2.15035	2.29848	1.23066	2.36664	1.74474	2.08549
54884	Cluster 2	6.7664	5.43157	5.4706	6.80539	5.96358	7.07238	5.33253	5.32981	5.60212	5.86744	5.23652	5.9464	5.53303	5.94361
100131320	Cluster 2	3.26095	2.3634	2.95648	2.88412	2.16605	3.34531	2.42857	2.10419	2.6134	2.26958	2.1841	2.96224	1.99726	2.08549
60674	Cluster 2	8.07105	6.84045	7.29417	8.49283	7.47644	8.82247	7.13645	7.40201	7.57397	7.53831	7.57572	7.99248	7.78419	7.15592
9748	Cluster 2	8.00821	7.17894	7.50688	7.50639	6.9189	7.61344	7.48112	7.10301	7.12138	6.56637	6.86339	6.92053	6.55677	6.91084
7031	Cluster 2	4.04681	1.35278	1.62636	2.75329	2.11653	2.66985	0.92672	1.06758	1.49767	1.36624	1.28824	2.3198	1.20765	2.05727
144501	Cluster 2	8.3451	5.89659	6.06032	6.4446	6.71775	7.89796	6.22952	5.62647	6.00041	7.47484	6.9316	6.48793	5.67781	6.73383
643911	Cluster 2	4.76886	4.34796	4.64777	4.91014	3.74647	5.15859	4.2905	4.41059	4.33212	4.07223	5.1145	4.64915	5.08245	3.97765
27161	Cluster 2	7.5475	7.39883	7.23335	6.82271	6.33631	7.16517	7.27424	6.77462	6.7851	5.74681	5.95129	6.56023	6.29492	6.19742
54149	Cluster 2	3.74198	3.33107	3.6366	3.44189	2.93879	3.56101	3.54465	3.45733	3.10013	1.86834	3.32061	3.00728	3.18918	2.72865
57501	Cluster 2	2.79131	1.01606	1.12772	2.75329	1.67847	2.75193	1.21764	1.50104	1.79496	1.4715	0.746638	2.19559	1.52132	1.59024
57214	Cluster 2	6.24206	6.96845	6.7404	6.38324	6.1899	7.3952	7.58626	6.95542	6.79605	5.35468	7.02241	6.32701	6.8878	5.74783
57822	Cluster 2	2.65004	3.41436	3.29465	2.44956	1.67847	3.30237	2.84145	3.10993	2.19175	1.70526	3.75769	1.77717	3.07034	2.08549
9372	Cluster 2	5.49766	4.42139	4.61434	5.25722	4.63097	5.33405	4.61445	4.70278	4.66906	3.92248	3.78795	4.89263	4.11224	4.5125
23767	Cluster 2	4.39005	3.59975	3.873	4.91694	3.30206	5.07496	3.26764	3.39825	3.5295	3.72376	3.27861	3.81289	3.46521	3.45755
11237	Cluster 2	4.18126	3.2325	3.41046	4.09203	3.81792	4.94839	3.14832	3.08517	3.43785	3.5899	3.47735	3.94221	3.12437	3.3218
28512	Cluster 2	2.45146	1.98171	1.87241	2.24834	1.74515	2.71965	1.94659	2.19956	2.1712	1.70526	2.21412	2.24656	1.77883	1.23468
3725	Cluster 2	9.42963	7.63564	7.07475	6.69387	7.98881	8.79853	8.35117	8.01622	8.15588	7.25567	8.86318	7.08011	8.13285	7.6023
22849	Cluster 2	3.355	2.28688	2.59453	2.65898	2.47193	3.4175	2.09739	2.28901	2.65839	2.08286	2.05735	3.17456	1.70982	2.34094
283174	Cluster 2	3.74198	4.36202	4.13786	4.00525	3.59201	4.95187	4.60944	4.65311	4.57049	3.30668	4.1713	3.95759	4.16475	2.86514
685	Cluster 2	2.80803	1.65633	1.90437	2.39208	1.41734	2.17026	2.09739	2.02829	2.38261	1.25269	1.49799	2.08789	1.52132	1.50922
8061	Cluster 2	6.29493	5.54475	5.3247	4.02429	4.71654	5.39152	6.0056	5.58733	5.12412	4.43958	6.84071	4.37338	5.80939	4.67454
727897	Cluster 2	4.99383	3.25276	3.00151	3.95982	4.05322	6.12908	2.49529	2.05404	2.23199	2.98981	1.49799	2.19559	1.77883	3.61104
2498	Cluster 2	6.1565	5.26952	5.0274	5.03742	4.3549	5.09712	5.29244	5.02591	4.83176	4.7054	6.51112	5.05872	5.57486	4.30615
27113	Cluster 2	5.5333	3.69166	4.05486	5.13116	4.51633	5.90884	4.10355	3.97806	4.54676	4.82443	5.01142	5.01528	3.74933	4.57852
6623	Cluster 2	6.93481	5.43157	5.53582	6.72232	5.89182	7.84705	5.10931	5.42415	5.66961	6.48228	6.50506	6.1509	5.94317	5.82935
8395	Cluster 2	5.45582	3.3022	3.49685	5.05605	4.67866	5.47605	3.55512	3.28322	4.01793	4.21549	4.06	5.00051	3.22671	4.35333
10461	Cluster 2	2.82456	0.0363922	1.28166	2.50483	2.03892	3.94983	1.05021	1.42415	2.74438	2.24009	1.39692	2.89992	0.667583	1.80911
225689	Cluster 2	3.30874	2.78108	2.08255	2.92522	2.47193	4.45026	2.15355	2.45282	3.05598	3.14106	1.7646	2.63883	2.16131	2.05727
375341	Cluster 2	2.7224	2.28688	2.42863	3.00406	2.23727	3.34531	2.15355	2.92696	2.71628	1.82927	2.27235	2.27139	2.4208	1.77486
5954	Cluster 2	7.23608	5.39786	5.69732	6.72135	6.74855	8.14046	6.2164	6.09026	6.48555	6.54241	6.6411	6.64104	6.224	6.76688
56180	Cluster 2	5.13639	3.63876	4.22269	4.85448	3.85613	4.98619	4.082	3.48599	4.10176	4.30365	4.46142	4.06089	3.68787	3.74975
5600	Cluster 2	2.31771	1.46121	1.93564	2.33222	1.37586	3.23547	1.70489	1.80387	2.36462	1.86834	2.43413	2.3895	1.90766	1.70382
3784	Cluster 2	5.50023	4.53327	4.15789	4.99944	5.35148	6.84538	5.38918	5.12033	5.55332	4.66713	5.13818	5.90337	5.43488	4.71122
100506046	Cluster 2	4.28644	3.07076	3.44347	4.79659	3.64535	5.10338	3.3299	3.75291	3.92278	3.66949	4.18652	4.11676	4.02971	3.43579
146057	Cluster 2	4.86789	3.72104	3.6834	3.91291	3.479	4.05056	3.29287	3.21638	3.96518	2.91714	2.21412	3.82132	2.89494	3.43579
28234	Cluster 2	4.32181	1.52923	2.38399	2.79823	2.65648	5.05247	3.00303	2.50975	3.63832	3.56633	3.66292	2.83478	2.7478	3.26123
127845	Cluster 2	4.28046	2.41824	2.81232	2.8129	3.08754	4.07628	2.78922	2.22245	3.05598	3.12502	3.80777	3.34798	2.69522	2.91317
268	Cluster 2	3.85895	3.2325	2.16402	3.43242	3.37756	4.84747	3.12041	3.02134	3.1743	3.518	3.23535	3.53388	3.17645	3.3218
144132	Cluster 2	4.99017	3.85958	3.71978	5.07747	4.76153	6.19071	3.90517	4.27485	4.70882	4.61064	3.5961	4.33856	3.55647	4.69757
12	Cluster 2	4.36201	-0.163859	-0.196174	2.88412	0.936477	4.30556	0.288546	-0.370114	0.552732	3.02482	0.746638	1.90959	0.430831	1.66694
56666	Cluster 2	2.9654	2.2267	2.42863	2.96518	1.57229	4.23311	2.25972	2.10419	2.81232	3.059	3.01433	2.749	2.28507	2.08549
7718	Cluster 2	4.29833	3.18058	3.61744	3.22862	2.47193	2.81438	3.58606	3.6299	3.66796	2.80077	4.22389	3.47097	3.72331	2.31733
301	Cluster 2	8.69703	7.92988	8.49327	8.36797	6.73118	8.16314	8.47894	8.23249	8.06202	7.88703	9.24396	7.90989	8.09951	7.19368
2195	Cluster 2	9.9245	9.23119	9.02589	9.23335	9.07654	10.294	9.25026	8.89379	9.14494	9.02217	8.11205	8.33077	8.30282	9.13014
1844	Cluster 2	4.4815	4.52497	4.08306	3.29284	3.45928	4.02438	4.4891	4.34432	4.11258	3.00742	5.11847	3.40519	4.91628	3.29788
79782	Cluster 2	5.67451	3.51842	3.764	5.85481	4.17914	5.64881	3.21583	2.61729	3.42054	3.80656	2.90815	4.55623	2.76491	4.35912
633	Cluster 2	6.90013	5.13138	4.73478	6.05015	5.96008	7.22027	4.48363	4.43039	5.38506	5.72835	5.7198	5.71033	5.85004	6.00029
2495	Cluster 2	11.8946	11.2381	10.8787	10.9646	10.2962	10.8973	11.2348	11.0057	10.6863	10.5005	12.4645	10.9578	11.5101	10.2627
400746	Cluster 2	4.03975	1.62559	1.90437	4.11589	3.04847	4.31639	2.53812	2.54649	3.29319	3.42933	2.05735	4.01017	2.5249	3.01938
149478	Cluster 2	3.70674	2.61886	2.02557	3.29284	2.86575	4.14472	2.12574	2.78041	2.41792	3.15693	1.95441	2.36664	2.4208	2.47498
3855	Cluster 2	3.66144	1.52923	1.93564	2.48664	1.4969	2.87425	1.5461	2.1763	1.79496	2.60646	2.64717	2.54012	2.16131	1.90724
23362	Cluster 2	6.14831	5.37263	5.5661	5.65348	4.92865	5.66161	5.18538	5.09265	5.03878	4.4134	4.21649	4.79755	4.45564	5.10157
11093	Cluster 2	2.85707	1.52923	1.62636	3.11479	2.39094	3.64074	1.31936	2.10419	2.97529	2.46067	0.572186	2.76657	1.52132	1.99911
5576	Cluster 2	5.61635	5.47318	5.51268	5.53014	4.51155	5.46879	5.59334	5.08017	5.09714	4.01244	4.06824	5.14522	4.6245	4.81178
8796	Cluster 2	6.1695	3.91783	4.93372	4.3801	3.61001	6.13979	4.34579	3.82197	3.45495	5.42188	5.12244	3.20065	3.36778	4.46496
6719	Cluster 2	1.64569	1.65633	1.70104	2.46822	1.53508	2.78349	1.2694	1.89217	1.87339	1.19239	1.59245	2.14275	1.48048	1.13018
3489	Cluster 2	5.90768	4.83818	5.05613	4.88258	4.54936	5.20304	5.23503	5.25408	5.53333	4.69457	6.58621	5.35139	5.51291	4.01481
155054	Cluster 2	3.1989	1.65633	1.54759	2.95198	1.53508	2.54649	1.5461	1.80387	1.97173	2.40861	1.59245	2.3198	1.52132	1.42338
257236	Cluster 2	2.84091	1.95723	1.70104	2.13612	1.45767	1.7585	1.16396	1.97537	1.71202	1.61625	1.88145	2.0015	1.5997	0.830087
79745	Cluster 2	2.82456	2.24704	3.35372	2.35245	1.74515	3.9842	2.89185	2.31053	2.58261	2.26958	4.00096	1.63135	2.05404	2.24411
9122	Cluster 2	5.91542	3.20157	3.7017	5.74814	4.97105	6.33217	3.78585	3.71306	4.09632	5.22521	4.37769	4.55623	3.2512	4.86158
9028	Cluster 2	3.42172	1.62559	1.50654	3.54217	2.75685	4.01111	2.03895	2.63445	2.74438	2.91714	2.35551	3.28841	2.56453	2.45349
55175	Cluster 2	3.37758	3.22227	2.92567	3.01679	2.49148	3.12892	3.06291	2.63445	2.62856	1.56959	1.49799	2.3198	2.39904	2.05727
2494	Cluster 2	4.43381	3.60764	3.71077	4.07995	3.46917	3.56101	3.81227	3.51409	3.33073	1.70526	3.14474	3.44937	3.34521	3.15871
7675	Cluster 2	3.59554	3.9554	3.85676	3.54217	3.06161	3.73254	3.5128	3.82197	3.78755	2.14782	2.62499	2.81803	3.16361	2.5376
85409	Cluster 2	2.79131	3.20157	2.91001	2.50483	2.19018	2.71965	1.84792	2.1763	2.08593	0.680229	2.32831	2.08789	2.13523	1.70382
1649	Cluster 2	5.96287	3.36868	4.22269	5.6494	5.38846	6.30795	4.36375	4.43529	4.86093	4.92515	5.54186	6.24791	4.05079	4.77759
9182	Cluster 2	2.63137	2.07568	1.70104	2.97826	1.83973	2.95963	0.719071	1.34292	1.43008	1.86834	0.826542	2.14275	1.48048	1.37847
56971	Cluster 2	2.51396	0.368902	0.533047	2.3724	2.09112	3.95677	0.791659	0.190295	1.16497	2.86012	1.49799	1.81143	0.51414	2.02848
8644	Cluster 2	4.0953	6.05061	5.57854	5.55654	4.51155	6.53819	5.97864	5.64776	4.87688	4.9065	7.68493	4.79755	6.08275	4.70214

## Sheet: Cluster1
EntrezId	Cluster	c2D.1	c3D1.1	c3D2.1	c3D3.1	XENO.1	c2D.2	c3D1.2	c3D2.2	c3D3.2	XENO.2	c3D1.3	c3D3.3	c3D2.3	XENO.3
11148	Cluster 1	2.88886	5.42935	5.95363	5.67372	6.61898	2.39124	5.39211	5.63928	5.704	6.29959	5.48759	5.65716	5.42684	6.6642
27244	Cluster 1	3.92177	5.56312	5.7685	5.31763	6.11308	3.9003	5.6603	5.7732	5.78907	6.23005	5.03264	5.53432	5.57728	6.43802
1869	Cluster 1	2.66847	6.42776	6.41948	4.70122	5.61037	2.79902	6.47106	6.45161	6.16016	5.99208	6.75652	5.81536	6.72029	6.03688
6920	Cluster 1	3.13406	2.95188	3.42155	4.98331	5.82595	3.16532	2.51686	2.78041	4.39551	5.40205	2.50869	4.95908	3.08404	5.70754
728939	Cluster 1	2.51396	3.18058	3.6834	5.00264	5.07839	2.66985	3.13443	4.36504	4.68364	5.52023	2.79352	4.65388	3.74933	4.89386
4942	Cluster 1	4.52767	5.36567	5.8691	5.66768	6.42923	4.46979	5.74499	5.60703	5.79412	6.444	5.66651	5.73285	5.44553	6.20065
4174	Cluster 1	2.91997	6.82362	6.39157	4.68137	5.775	3.02711	6.70164	6.33174	6.13119	5.71501	6.86339	5.85491	6.59435	6.13128
84649	Cluster 1	3.8509	5.44484	5.46525	5.03742	6.16424	4.02438	5.31108	5.28702	5.03878	5.5891	5.24745	5.29197	5.69354	6.12279
374393	Cluster 1	1.71826	6.33935	6.40699	4.19084	5.24606	1.31581	6.57369	6.33174	6.151	4.95268	6.17954	5.36588	6.16239	5.60161
100506211	Cluster 1	1.88517	1.01606	1.23215	3.9664	4.80516	1.27197	0.719071	1.67705	5.01879	5.14395	0.826542	5.05872	1.3505	4.51769
2030	Cluster 1	3.98196	6.34879	6.23071	5.09259	6.2471	3.42752	6.36206	6.23517	6.26206	6.94096	6.6314	5.98256	6.55431	6.38933
91614	Cluster 1	1.68243	3.66167	3.71978	3.05433	4.37609	1.51699	3.93752	3.97132	3.71131	3.80656	3.4141	3.41636	3.78332	4.09334
55349	Cluster 1	3.88283	6.17658	6.22439	5.38302	6.22974	4.13863	6.0562	6.1437	5.8224	6.36423	5.30786	5.37163	5.83796	6.24511
283375	Cluster 1	3.27305	3.83292	3.92066	4.68536	5.76499	2.17026	3.54465	3.97132	4.21151	4.97075	3.73716	4.59609	4.17759	5.5341
4833	Cluster 1	4.06779	4.12983	4.19065	5.06833	6.04193	4.42045	4.27159	4.1431	5.39396	5.98543	4.30284	5.45797	4.49206	6.01321
54677	Cluster 1	2.27022	3.62329	3.62705	3.51551	4.31704	2.75193	3.62631	3.68861	3.63832	4.5638	3.53795	3.41636	3.42272	4.50729
112399	Cluster 1	4.2255	4.26063	4.33249	5.8477	6.8505	4.2445	4.04536	4.42052	6.16016	6.36252	4.14816	6.74663	4.32906	6.13634
10437	Cluster 1	3.02384	5.49034	5.20791	4.05547	5.1783	2.61827	5.34162	5.18585	4.68001	5.39537	5.87818	4.92428	5.88176	5.31921
3613	Cluster 1	5.01559	6.74892	6.5913	5.98199	6.41266	4.70638	6.66347	6.51787	6.24618	6.51651	6.95734	6.12729	6.80337	6.46378
230	Cluster 1	3.06616	3.70643	3.88105	5.69764	5.96882	2.28497	3.28031	3.66374	5.97396	5.64361	3.80777	7.13694	3.8247	5.75443
55540	Cluster 1	2.36369	4.73755	4.75683	3.72397	4.70821	2.82958	4.7527	4.9353	4.49808	4.62782	4.81484	3.84632	5.07218	4.71574
1870	Cluster 1	0.151989	3.50159	3.41046	1.96274	2.7406	-0.000963683	3.36601	2.84083	3.33073	3.14106	3.32061	2.7132	3.12437	3.21088
79968	Cluster 1	1.48857	5.03525	4.99808	2.96518	4.22074	1.55407	4.97159	4.72299	4.60538	4.28211	4.65441	4.04658	4.68866	4.6884
6415	Cluster 1	5.56316	6.63296	6.63957	6.29192	7.94116	5.32604	6.79288	6.98165	7.48986	7.91529	7.15793	6.98856	7.36545	7.81527
2584	Cluster 1	2.40824	3.69906	3.60777	3.36432	4.60876	2.7678	3.64602	3.64692	3.71841	4.47166	3.93038	4.01017	3.87284	4.608
4047	Cluster 1	5.28416	7.08955	7.0211	6.74162	6.69263	5.27698	6.55817	6.98332	6.58406	6.87654	6.78305	6.71304	6.92443	7.01355
84842	Cluster 1	3.48549	5.94564	5.91297	4.86508	5.22869	3.66636	5.91913	5.97369	5.50897	5.31986	6.09535	4.97806	6.16722	5.48992
39	Cluster 1	4.25019	6.50368	6.64431	5.6412	5.71388	4.01776	6.36355	6.48394	6.15624	5.78305	6.63834	6.16422	6.7181	6.20065
116028	Cluster 1	2.19593	5.23175	5.26133	3.61096	4.38134	1.39968	5.14092	4.92137	5.03025	4.55185	5.14209	4.86026	5.28876	4.79905
153768	Cluster 1	3.93705	4.91646	4.91423	4.45685	5.44972	3.55188	4.9199	4.75081	4.80866	5.3304	4.56987	4.73198	4.64312	5.48992
3158	Cluster 1	1.60798	7.48591	6.77214	3.94657	5.93352	-0.366207	7.27186	7.31085	6.10705	5.35468	6.45565	5.19473	7.1463	6.35497
7103	Cluster 1	7.8697	9.62326	10.042	9.36955	9.93807	7.89661	9.82328	9.79603	9.40204	9.70672	10.4332	9.39315	10.1708	9.66166
5352	Cluster 1	4.61579	4.2303	4.47763	6.30755	7.83036	3.85645	4.31533	4.46918	7.36195	6.65842	3.93038	7.71383	4.35754	7.19368
11000	Cluster 1	2.93527	4.22005	4.17764	4.20203	4.65284	3.28041	4.04536	4.21334	4.30408	4.67817	4.12465	4.33856	4.36878	4.72474
195828	Cluster 1	1.88517	5.36567	5.42175	3.3841	4.4429	1.47894	5.29556	5.04529	5.14798	4.4653	5.09042	4.36763	5.13274	4.80755
63967	Cluster 1	1.64569	5.663	5.71093	3.27175	4.53058	0.80271	5.88013	5.60703	5.10258	4.36641	5.14599	4.1304	5.14913	4.95249
134548	Cluster 1	0.673908	1.71591	2.05434	2.73799	3.16265	1.03026	1.88156	1.34292	2.08593	3.60154	1.39692	2.67649	1.84468	3.57168
84293	Cluster 1	2.91997	3.72829	3.92066	4.45685	4.84751	2.91757	3.34204	3.7371	4.01793	4.59908	3.30675	4.24764	3.88854	4.58842
3070	Cluster 1	1.60798	5.24698	5.4518	3.46065	4.37609	2.01935	5.22195	5.26239	4.9601	4.25288	4.99423	4.22875	5.07561	4.5125
10612	Cluster 1	3.24875	4.65243	4.33835	4.24053	5.40659	3.39724	4.25884	4.34952	4.18099	4.67266	4.44253	4.11676	4.25834	5.15248
4998	Cluster 1	1.52948	5.29661	5.02012	3.16141	3.90798	1.22676	5.21867	4.92137	4.74055	3.81659	4.95031	4.20317	4.97628	4.44875
1152	Cluster 1	7.40979	8.26889	7.96649	8.3388	9.64377	6.86303	7.82276	7.79264	8.58039	9.0896	7.87661	9.2809	8.14351	9.36267
9064	Cluster 1	2.65004	4.57006	4.36156	3.60254	4.30604	2.73588	4.3518	4.05659	4.26582	4.80442	4.36437	3.86275	4.17759	4.6464
51659	Cluster 1	1.75323	5.3493	5.2858	3.22862	4.18516	1.51699	5.48259	5.08017	4.93898	4.52153	5.83053	4.65388	5.47962	4.75141
57088	Cluster 1	2.51396	3.29245	3.75526	4.4708	4.92865	2.3706	3.30532	3.12216	3.66796	4.69457	2.60247	3.92667	3.01421	4.84929
8318	Cluster 1	2.77439	6.23247	6.21168	4.21866	5.14164	1.59022	6.42045	6.36169	5.95905	5.26602	6.55869	5.30405	6.40269	5.5341
1643	Cluster 1	2.03476	3.74269	3.71077	2.91165	3.85613	1.82068	3.87207	3.4765	3.83405	4.59908	3.66292	3.879	3.6607	4.31213
3157	Cluster 1	6.52729	8.2751	8.64108	7.77956	8.02532	6.11984	8.13148	8.00966	7.99563	8.04031	8.09047	8.22988	8.01935	8.32906
1515	Cluster 1	1.68243	3.89223	3.88105	2.75329	3.67131	0.739736	3.96916	3.86624	3.98298	4.08058	3.79789	4.04658	4.07157	4.11404
51170	Cluster 1	5.03348	5.60903	5.90509	6.45983	6.69895	4.21006	5.85917	6.02015	5.85498	6.5782	6.01663	6.29256	6.18957	6.41597
90865	Cluster 1	1.68243	3.8194	5.17226	4.94052	5.39106	0.456127	3.68465	5.20321	3.77399	3.5899	2.92639	4.69575	5.1195	5.09465
26150	Cluster 1	-0.0745015	2.24704	2.33792	2.01444	2.32708	-0.000963683	2.15355	2.74923	2.32795	2.08286	1.91839	1.77717	2.08161	2.5376
80235	Cluster 1	4.33917	4.44359	4.11072	5.50098	6.48273	3.37669	4.00013	4.0502	6.11379	6.14708	3.34794	6.09636	4.22781	6.27145
201255	Cluster 1	3.41081	5.73317	5.53582	4.79659	5.42451	3.80354	5.5908	5.8487	5.55531	5.4317	5.29035	4.95526	5.7179	5.47666
5836	Cluster 1	4.8068	6.30944	6.30592	5.53899	6.25427	4.53615	5.85917	5.9361	5.65488	6.39801	5.7093	5.91129	5.79489	6.47182
9465	Cluster 1	5.42091	4.83146	5.20791	6.60074	7.41248	4.33781	4.60944	4.99301	6.40092	6.9283	4.12465	6.67865	4.84567	6.98012
57447	Cluster 1	2.80803	4.39429	4.20996	4.48919	5.01225	3.17725	4.32759	4.23601	4.23645	4.80945	3.48968	4.44059	4.06467	4.86972
80270	Cluster 1	2.27022	3.55966	3.36525	3.04192	3.97897	2.01935	3.37785	3.17004	3.65322	4.06384	3.72679	3.65203	3.28718	4.04386
25840	Cluster 1	0.151989	1.77313	1.83973	1.76563	2.16605	-0.233916	1.6668	1.70982	1.84771	2.43487	0.902252	1.97151	1.30444	2.40951
7298	Cluster 1	4.37889	7.59357	7.42593	5.39282	6.38417	3.48625	7.54157	7.30884	7.07027	6.79396	7.55828	6.4639	7.56239	6.78312
3978	Cluster 1	3.33206	6.85708	6.41671	4.77427	5.8221	3.83401	6.75821	6.52364	6.4667	6.29781	6.63418	5.89341	6.63795	6.33159
150368	Cluster 1	2.66847	3.55151	3.71978	3.55095	4.18516	2.49021	3.14832	3.27229	3.40302	4.36641	3.32061	3.40519	3.36778	4.34752
5335	Cluster 1	4.4867	6.34879	5.87516	5.2356	6.53313	4.45516	5.88221	6.0136	6.03352	6.60013	5.24745	5.41126	5.80319	6.49436
5768	Cluster 1	7.22988	7.87906	7.7138	8.02499	8.81291	7.09063	7.26789	7.39385	7.7204	8.80871	7.11879	8.09252	7.56484	8.85382
8497	Cluster 1	0.347699	-0.528518	-0.338533	2.31171	3.419	0.102774	-0.490551	-0.239266	3.56932	3.30668	-0.673898	3.3596	-0.0780402	2.74644
3939	Cluster 1	8.89224	9.92946	10.0059	9.96061	10.7894	8.72626	10.0758	9.89239	10.7838	10.4808	10.2669	10.7481	10.1369	10.5904
10682	Cluster 1	4.58701	6.46079	6.52732	5.78954	6.22098	4.35367	6.21144	6.24777	6.13782	6.42118	6.79303	6.41599	7.06402	6.47716
51514	Cluster 1	2.63137	5.67055	5.53326	3.76982	4.7575	1.99259	5.88221	5.42415	5.34892	4.5638	5.64739	4.83133	5.37207	5.07719
5933	Cluster 1	2.43001	5.28436	5.3247	3.58555	4.61768	2.30686	5.47159	4.90378	4.9868	4.54584	5.08231	4.36186	4.78406	4.86972
65987	Cluster 1	3.13406	4.22518	4.22902	3.61933	5.07839	2.60066	4.13876	3.7371	4.09632	4.5638	4.42338	4.15729	4.45036	4.86158
6451	Cluster 1	4.50733	4.12983	4.56521	4.73629	5.89549	4.06348	4.63925	4.51625	5.16627	5.80083	4.48007	5.06228	4.60563	5.84595
6941	Cluster 1	3.57615	5.97794	6.04248	4.43804	5.40402	2.3706	5.93123	5.90638	5.83715	5.61517	5.77371	5.45797	5.90702	5.84801
23649	Cluster 1	3.23645	6.0535	5.82804	4.20759	5.18131	3.05324	6.02078	5.87602	5.67327	5.18708	6.04822	5.2012	5.93752	5.6186
768	Cluster 1	5.78422	5.50308	5.15575	6.78785	8.64899	5.35259	5.84858	5.71588	7.75663	8.14893	5.85455	8.32523	6.29345	8.12455
3418	Cluster 1	6.5235	7.92988	8.00845	7.37473	7.98018	6.17295	7.87276	7.93021	7.94773	7.70474	7.66537	7.96895	8.12002	8.15149
2644	Cluster 1	4.40661	5.58725	5.77932	5.62466	5.84887	4.46979	5.65301	5.62002	5.70578	6.02703	5.90833	5.99938	6.14779	5.95894
118738	Cluster 1	3.41081	5.13138	5.28883	4.67736	5.03575	3.22401	4.97159	5.27065	4.80866	4.72682	4.64342	4.66329	5.07561	4.72025
2054	Cluster 1	2.87305	4.32901	4.42352	3.64416	4.33339	2.7678	4.23951	4.25278	4.30879	4.9018	3.99232	3.79587	3.93463	4.84104
8495	Cluster 1	4.63935	5.74574	5.64861	5.6016	6.17637	3.78026	5.45492	5.538	5.44835	5.99429	4.98119	5.64771	5.34672	6.10739
81620	Cluster 1	3.30874	6.0693	5.50488	4.64082	5.18732	2.14618	5.86339	5.63075	5.47164	5.15978	6.19468	5.82588	6.13304	5.45519
29941	Cluster 1	2.93527	4.02183	3.97434	3.64416	4.3388	1.59022	3.9455	3.94404	4.22652	4.91585	3.87508	4.32083	4.07157	4.6838
961	Cluster 1	5.47165	6.26151	6.42224	5.96074	6.76069	5.60311	6.47658	6.46247	6.39982	6.97492	6.47593	6.09462	6.49787	6.86171
2171	Cluster 1	2.17028	4.84487	4.9103	3.57698	4.23821	1.82068	4.97159	4.88597	4.54676	3.856	5.50894	3.94992	5.35239	4.40463
10982	Cluster 1	3.59554	4.33852	4.43997	4.50735	4.98836	3.21246	4.42779	4.08808	4.01216	4.96174	4.39089	4.51004	3.9866	5.0488
3291	Cluster 1	2.85707	4.16766	3.95158	3.70049	4.48741	3.09158	3.73154	4.03735	3.84707	4.65601	3.78795	3.84632	4.21542	4.43785
348249	Cluster 1	3.56635	4.6216	4.79569	4.68137	5.46216	3.59699	4.69709	4.31799	4.20141	5.71233	5.42158	4.73644	5.03034	5.46865
2705	Cluster 1	5.0995	6.08774	6.28179	6.56326	6.48028	4.97256	6.06355	6.38597	6.15885	6.42447	5.94906	6.63508	6.77515	6.52044
27163	Cluster 1	2.17028	3.94298	3.85676	2.89795	3.81015	1.62548	3.65578	3.7371	3.60039	3.93174	3.388	3.60397	3.57599	3.97765
2224	Cluster 1	5.69488	7.34854	7.47065	6.90805	7.00049	5.90167	7.24868	7.41076	7.30591	7.36729	7.48707	7.38034	7.71435	7.35596
6948	Cluster 1	3.38874	4.51662	4.22269	4.30942	5.35948	3.09158	4.23951	4.16098	4.06881	4.52153	4.40398	4.58127	4.22781	5.0344
9134	Cluster 1	1.11129	4.6177	4.69422	2.72253	3.88599	1.72638	4.59937	4.45958	4.36416	3.77606	4.94585	3.8709	4.5023	4.20044
4173	Cluster 1	5.15938	8.36682	8.31117	6.25747	7.29777	4.72682	8.53617	8.27553	7.9375	7.06912	8.19999	7.33468	8.21373	7.72622
494514	Cluster 1	1.35838	4.24554	4.19065	2.54054	2.93879	0.102774	4.18665	4.02439	3.84707	3.60154	4.09269	3.61371	4.17759	3.73201
64116	Cluster 1	2.40824	4.5208	4.94144	3.61096	4.30604	2.04562	4.12478	4.20187	3.80099	3.69144	4.30284	3.55426	4.68866	4.67454
3248	Cluster 1	4.55269	5.76349	6.07969	6.11228	6.1566	3.99097	5.41526	6.04604	4.82848	6.41295	5.40866	5.49797	5.83594	6.47316
3306	Cluster 1	0.999252	1.93232	1.96624	1.60628	2.80453	-0.112743	1.5461	1.97537	1.71202	2.65196	1.3436	1.90959	1.67404	2.764
255031	Cluster 1	1.82071	2.50524	2.70753	3.43242	3.79449	1.78993	2.00881	2.56452	2.95139	3.45523	2.21412	3.37113	2.44223	3.70498
5427	Cluster 1	0.745111	3.94298	4.01882	2.33222	2.63905	0.290242	4.3815	4.1903	3.86637	2.98981	4.35766	3.38257	4.32906	3.30989
79980	Cluster 1	3.45395	5.56515	5.61762	4.24595	5.02236	2.85951	5.67476	5.62432	5.56322	5.24761	5.53593	5.10434	5.70909	5.31623
54923	Cluster 1	5.10289	6.2248	5.83427	5.83338	6.90802	5.0329	6.0562	5.81521	5.97396	6.95917	6.57324	6.48129	6.6298	6.79812
56898	Cluster 1	1.78736	2.07568	2.4931	3.1029	3.419	1.18009	2.20762	2.45282	3.16393	3.29238	2.0901	3.27619	2.5249	3.10458
4175	Cluster 1	4.79426	7.29765	7.42593	5.85481	6.54253	4.72682	7.47975	7.2467	7.05843	6.36252	7.31248	6.70167	7.24715	6.85148
2264	Cluster 1	5.4795	7.26623	7.14164	6.50797	7.13867	5.97356	7.0223	7.29811	6.87997	7.11959	6.91684	6.5852	7.56606	7.25086
64757	Cluster 1	2.59328	4.82471	4.62397	3.70836	4.23821	2.50921	4.61445	4.66151	4.22153	3.88487	4.28173	3.94221	4.6976	4.35333
5627	Cluster 1	4.78161	5.19296	5.53071	6.09887	6.57497	5.33405	5.4771	5.72793	5.69682	6.35395	5.13818	5.72838	5.64122	6.63347
29128	Cluster 1	3.60514	6.67391	6.50143	4.66124	5.61261	3.4175	6.54773	6.24358	6.03067	5.22144	6.25006	5.64296	6.23018	5.94168
4259	Cluster 1	3.98931	5.10097	5.28883	4.96043	5.64571	4.10155	5.08785	5.01611	5.28101	5.88183	5.83536	5.44439	5.56023	5.72109
84418	Cluster 1	6.71745	7.31401	7.41558	7.00229	7.87617	6.3295	7.3309	7.28797	7.06331	7.94014	7.65993	7.44451	7.45184	7.85526
83862	Cluster 1	3.77638	4.97555	4.94144	4.56483	5.31353	3.84901	4.72516	5.25408	4.98091	5.59493	4.97682	4.97806	5.67329	5.26472
10397	Cluster 1	7.27344	5.48393	5.99503	9.10471	11.2164	6.93331	6.07086	5.86151	10.3858	9.99561	6.47438	11.3572	5.38596	10.2251
9156	Cluster 1	2.00606	5.1259	4.99437	2.99122	4.01994	0.456127	5.22523	4.84231	4.69808	4.07223	4.87245	4.01017	4.84164	4.47032
9397	Cluster 1	3.1989	4.47411	4.37302	3.68462	4.76153	3.09158	4.15261	4.13709	4.06324	4.55784	3.77793	3.98036	4.08525	4.81599
10535	Cluster 1	2.51396	4.98164	4.84593	3.57698	4.28938	1.88029	4.9077	4.87879	4.69808	3.98604	5.35914	4.59117	5.16533	4.58842
79672	Cluster 1	3.53655	5.46885	5.29186	4.42854	4.85884	3.43748	5.36262	5.34814	5.23719	5.34432	5.63357	5.09394	5.53552	5.05951
5129	Cluster 1	4.70778	4.82809	4.41245	4.99623	6.54838	4.9344	4.58412	4.72299	5.39174	6.44723	4.60429	5.78981	4.9353	6.20226
5827	Cluster 1	3.79328	5.29417	5.24894	4.57777	5.21699	3.6748	5.34464	5.14749	4.91136	5.12794	5.50287	5.23631	5.65505	5.36597
79019	Cluster 1	2.29416	4.87132	4.51951	3.29284	3.87114	0.80271	4.84939	4.50229	4.19633	4.18486	5.35578	4.12359	5.06529	4.1744
9401	Cluster 1	4.32181	6.86286	6.63957	5.21088	5.80461	3.73254	6.8556	6.92957	6.50004	5.95399	6.75525	5.80264	6.88291	6.11254
9735	Cluster 1	4.02552	6.54944	6.46439	5.22741	5.88444	3.33469	6.68149	6.3694	6.56154	6.06956	5.85455	5.55722	5.92045	6.13634
113791	Cluster 1	1.48857	2.34464	2.47193	3.36432	3.67985	1.18009	1.94659	2.00207	3.03338	4.84906	0.826542	3.22627	1.63735	3.81862
100302739	Cluster 1	3.59554	6.32268	6.35589	4.6367	5.18732	3.50531	6.39301	6.201	5.83225	5.17934	6.45251	5.51626	6.35829	5.58688
2026	Cluster 1	4.68985	4.85815	4.9103	5.92234	6.96683	4.41542	4.8954	4.74291	6.91978	6.48543	5.34564	7.31243	4.93907	6.36219
56901	Cluster 1	3.67062	0.368902	0.533047	5.58246	6.99622	2.21724	0.288546	-0.119304	5.62119	5.96078	0.826542	7.05352	0.14745	6.26066
6240	Cluster 1	5.21687	8.06597	7.90661	6.25478	6.84005	4.67727	8.05614	7.7019	7.69588	7.0092	7.62962	7.12592	7.57397	7.23835
387882	Cluster 1	6.26496	7.14072	7.34601	7.25625	7.11523	5.86525	7.0696	7.246	7.22222	7.35444	7.19979	7.2845	7.4558	7.32966
8862	Cluster 1	-0.343292	0.576026	0.162099	1.34872	2.49148	-0.366207	1.41437	0.445051	2.43526	1.86834	0.143483	1.90959	0.992098	2.61708
51375	Cluster 1	4.31012	5.3493	5.60552	5.25453	5.31078	4.29465	5.4437	5.34814	5.3305	5.59784	5.5389	5.35139	5.54298	5.60892
440584	Cluster 1	0.520004	0.441298	1.12772	1.34872	2.62141	0.375567	0.92672	0.789636	2.08593	2.84061	1.39692	2.05967	0.870904	2.61708
5210	Cluster 1	2.17028	2.02946	2.31433	4.38502	4.96057	1.55407	1.2694	2.00207	5.43116	4.01244	1.68109	6.03244	2.18692	4.55348
26249	Cluster 1	1.40309	2.28688	2.63319	2.39208	3.6968	1.6599	2.87524	2.41358	3.07822	3.60154	2.0901	2.73121	2.18692	3.37992
57190	Cluster 1	3.42172	3.60764	3.74647	4.00525	5.3272	3.81122	3.67509	3.66374	4.92983	5.2914	3.19076	4.76295	3.50648	5.35152
340371	Cluster 1	4.72109	5.36334	5.13906	5.33553	6.28541	5.0845	5.09504	5.38917	5.69142	6.72113	4.79014	5.36875	5.16533	6.17953
85444	Cluster 1	2.19593	4.46546	4.71689	3.66048	4.01319	1.78993	4.81061	4.47396	4.90516	3.92248	4.22389	4.30287	4.25228	4.20044
115817	Cluster 1	3.26095	4.2706	4.11072	3.73942	4.43282	3.12892	4.10355	4.06294	4.14982	4.73212	4.19408	4.1304	4.20292	4.49156
2203	Cluster 1	5.357	6.23884	6.2711	6.30366	6.84101	5.60311	5.71498	5.91167	5.78061	6.83276	5.84978	6.09114	6.19431	6.92653
144717	Cluster 1	4.213	5.37494	5.14242	4.95713	5.6014	4.54078	5.08785	5.10193	4.67272	5.95852	4.98555	4.80607	5.14913	5.55443
115677	Cluster 1	3.67973	4.06829	4.29078	4.18521	4.81683	3.00049	3.97697	4.08184	4.16029	4.79938	3.75769	4.39048	4.11224	4.76892
5557	Cluster 1	2.38614	4.48271	4.80841	3.77732	3.73831	2.17026	4.94796	4.56631	4.61682	4.15357	4.79512	4.35026	4.69314	4.00006
283267	Cluster 1	2.88886	3.66923	4.09696	3.91971	4.30051	3.12892	3.92144	3.83688	3.93502	4.55784	3.89375	3.92667	3.68787	4.31213
4171	Cluster 1	5.16263	8.06919	7.85796	6.1761	6.83049	4.72276	8.13628	7.81963	7.75534	6.85724	7.91595	7.27378	7.84479	7.36822
5111	Cluster 1	5.36267	8.09151	8.15014	6.43515	7.08498	5.27698	8.25656	8.01377	7.80162	7.02116	8.52777	7.32211	8.27249	7.43005
8538	Cluster 1	1.56927	2.12046	2.59453	2.59249	3.87114	1.72638	3.21583	3.00823	3.48856	3.63591	2.38219	3.06522	3.07034	4.15456
55388	Cluster 1	1.94688	5.44924	5.20149	3.29284	4.05322	0.920967	5.62845	5.32188	5.0331	3.48067	5.40215	4.22875	5.15238	4.26972
203054	Cluster 1	2.91997	3.92416	3.78989	3.62766	4.37082	3.10413	3.76797	3.93714	3.60806	4.39345	4.09269	3.30052	4.2401	4.45958
5595	Cluster 1	4.89162	4.83146	4.85822	5.55217	6.30212	4.99633	4.27159	4.40059	5.2047	6.66675	4.86301	5.78551	4.80075	6.31679
126969	Cluster 1	4.53773	5.56109	5.82386	5.66768	5.79284	4.52686	5.43806	5.57849	5.3671	5.63796	5.31826	5.68745	5.83189	5.68235
10449	Cluster 1	5.52067	6.16727	6.22439	6.00933	6.3631	5.10025	6.08717	5.96183	6.0321	7.06807	6.06273	6.1986	6.06732	6.54224
132321	Cluster 1	1.91636	3.24267	3.15551	2.97826	3.39843	1.78993	3.35407	3.4379	3.63081	3.40296	3.30675	3.28841	3.44412	3.57168
79170	Cluster 1	5.64223	6.23884	6.33845	6.82814	7.16021	5.76406	6.08175	6.36169	6.32621	6.81287	5.96239	6.77404	6.52699	6.87491
2810	Cluster 1	5.82793	7.35499	7.36838	6.04083	7.05818	5.15256	7.34152	7.24321	6.68265	7.35186	8.16488	6.59261	7.43457	7.34871
6001	Cluster 1	1.75323	2.12046	2.47193	2.57538	3.57378	0.920967	2.75332	2.37324	3.42054	3.65838	2.96221	3.18766	2.81506	3.29788
4521	Cluster 1	2.38614	4.76602	4.70786	3.12659	4.1731	1.55407	5.00632	4.9353	4.51856	4.29651	5.59416	4.17713	5.38319	4.33582
898	Cluster 1	1.64569	4.59408	4.45623	2.7069	3.42917	1.39968	4.41635	4.34432	4.27066	3.62455	4.49849	3.76124	4.19663	3.57168
6281	Cluster 1	8.74856	10.4456	10.5513	9.50618	9.94905	7.62764	10.2089	10.3073	10.0208	10.0781	10.6684	9.9776	10.6426	10.1056
23589	Cluster 1	5.29309	6.8371	6.85216	6.52923	6.47906	5.51888	6.80609	6.76198	6.81107	6.65563	6.81033	6.85326	6.97493	6.44757
5424	Cluster 1	4.36201	6.92808	6.64076	5.23287	6.21217	4.70226	6.9695	6.80621	6.63748	6.23379	6.773	6.12218	6.89267	6.48513
6576	Cluster 1	6.17434	7.76601	7.62607	7.23325	7.53355	6.19071	7.39492	7.48006	7.48206	7.44527	7.86009	7.7639	8.01846	7.58695
4248	Cluster 1	1.56927	1.93232	2.19018	2.64264	3.68835	1.88029	2.06846	2.37324	2.67309	3.468	1.0427	2.93142	2.46334	3.4137
284618	Cluster 1	2.84091	4.50821	4.79569	4.07995	4.41245	3.14115	4.56871	4.73498	4.60538	4.79431	5.02419	4.76732	5.24979	4.56856
55329	Cluster 1	3.14726	5.06419	5.48388	4.74779	4.29496	1.51699	5.1513	5.23169	5.11069	4.3527	5.01995	4.80181	5.17815	4.52801
2542	Cluster 1	5.47689	6.2439	5.9726	5.93916	6.44937	5.41438	5.91711	6.07462	5.91492	6.66398	5.82324	5.8974	6.28902	6.62868
55237	Cluster 1	0.673908	2.86243	2.57481	1.34872	2.49148	0.532425	3.1757	3.03434	2.08593	2.17924	2.81327	1.97151	2.89494	2.74644
4172	Cluster 1	5.42091	7.9342	7.80973	6.27082	6.95015	5.42942	7.99404	7.7191	7.5378	6.93292	7.7128	7.09061	7.78052	7.24775
100130872	Cluster 1	1.16421	1.19422	1.07253	1.73513	3.13804	1.08195	0.92672	1.34292	2.21201	2.69606	1.59245	1.97151	1.10389	2.94432
8743	Cluster 1	3.88283	3.79197	4.19065	5.27323	5.0457	3.59699	3.77694	4.36504	4.53474	5.68523	3.27861	5.33676	4.32906	5.31027
79955	Cluster 1	2.9045	3.41436	3.23307	3.37424	4.01994	2.50921	2.82425	3.40826	3.56932	4.52765	3.32061	3.34798	3.29897	4.1744
79007	Cluster 1	3.96715	4.16232	4.19065	4.54738	5.49401	3.77242	3.37785	3.66374	4.48148	5.28057	4.10876	4.86435	4.14528	5.32514
9768	Cluster 1	3.64292	6.51944	6.67937	4.92372	5.30803	2.01935	6.66468	6.49455	6.36065	5.4186	7.13947	6.01967	6.73665	5.60892
2524	Cluster 1	2.5342	3.10459	3.22043	2.88412	3.97202	2.45143	3.55512	3.35747	3.1743	3.98604	3.19076	3.3596	3.65153	3.97765
317649	Cluster 1	0.999252	1.31474	1.42075	2.13612	2.91001	1.22676	2.2339	2.12863	2.46933	3.15693	1.72345	2.2213	1.43844	3.36848
5624	Cluster 1	0.999252	1.42597	2.13737	2.54054	2.52981	0.80271	1.05021	1.57404	2.1712	3.14106	1.44834	1.90959	1.77883	2.78136
4598	Cluster 1	3.21153	4.96638	5.22383	4.74013	4.59978	3.59699	4.82365	4.78196	4.58222	4.65042	4.94585	4.98183	5.17175	5.03801
100130776	Cluster 1	1.11129	1.95723	1.80629	1.73513	2.65648	0.290242	2.31001	2.10419	1.76784	2.91714	2.85197	2.08789	2.08161	2.59762
56935	Cluster 1	3.71563	4.70116	4.7699	4.54299	4.81295	3.02711	4.46155	4.57523	4.42184	4.66158	4.81973	4.89263	4.73715	4.86158
728554	Cluster 1	3.44329	5.7758	5.9247	4.57777	5.049	3.69154	5.7811	5.83762	5.62686	5.09125	5.99085	5.30705	6.10476	5.06661
2172	Cluster 1	0.87777	0.757112	1.07253	1.88153	3.13804	0.976648	1.62767	1.42415	1.87339	2.73886	0.662048	2.2213	1.5997	2.81546
28978	Cluster 1	3.73325	5.1531	5.18857	4.86508	5.019	3.69983	5.23503	5.27065	5.15585	4.9797	5.74829	4.94372	5.41063	4.96773
401331	Cluster 1	3.49584	4.3001	4.3088	4.84023	5.26891	3.59699	3.76797	4.32858	4.21653	5.07464	3.26434	4.92819	4.01548	5.24921
79915	Cluster 1	2.75727	5.19034	5.08779	3.77732	4.4429	2.43165	5.28617	4.79728	5.07795	4.65601	4.37105	4.25388	4.56224	4.76456
79814	Cluster 1	4.35063	6.08915	6.2557	5.31506	5.7889	4.33781	6.17629	6.07933	5.32818	5.13996	5.92431	5.09394	6.11647	5.94168
7533	Cluster 1	5.97402	7.42417	7.39182	6.14744	7.05243	5.59868	7.28371	7.18322	6.86645	6.94325	7.47239	6.61096	7.29358	7.21379
3749	Cluster 1	0.347699	2.02946	1.77205	1.26582	2.62141	-0.233916	1.74199	1.89217	1.84771	1.97958	0.974186	1.59247	1.20765	2.05727
100631383	Cluster 1	4.06779	4.06256	4.27863	4.7592	5.34612	3.86385	4.01536	3.88071	4.83829	5.25868	3.97489	5.18822	3.92705	5.01619
85014	Cluster 1	6.38963	7.04305	7.28889	7.14322	7.98321	6.20535	7.146	7.19412	7.40219	7.83126	7.89699	7.80646	7.72859	7.82367
8317	Cluster 1	3.03809	5.10377	5.2427	3.83597	4.34955	2.34967	5.29556	5.17415	4.96608	4.25288	5.13426	4.43511	5.00536	4.65584
1808	Cluster 1	4.25629	6.25273	5.92275	5.92065	6.05348	4.42546	5.62845	5.95331	5.3095	5.76504	5.2107	5.52661	5.62959	5.98539
8702	Cluster 1	5.26611	5.05268	5.16238	5.58246	6.17335	5.13431	5.15818	5.08017	5.38283	6.19589	4.90502	5.56226	5.11284	6.32865
10161	Cluster 1	1.8533	2.57126	3.20768	3.20656	3.479	1.55407	2.89185	3.44765	3.70417	3.56633	3.42697	3.30052	3.66981	3.29788
143888	Cluster 1	4.37329	5.73678	5.9402	5.17725	5.62372	3.97055	5.421	5.33244	5.59249	5.53548	4.98989	5.27365	5.44022	6.12279
645121	Cluster 1	0.673908	1.74481	2.24113	2.4115	2.83546	1.62548	2.31001	2.33174	2.43526	3.04201	1.88145	2.14275	2.13523	3.30989
91404	Cluster 1	3.91406	4.9069	4.95676	4.66124	4.9358	3.4074	4.80185	4.53008	4.54276	5.17934	4.40398	4.4784	4.36317	5.08069
8764	Cluster 1	5.71719	5.6497	5.44638	6.20141	6.80727	5.65096	5.32643	5.64565	5.83715	7.12565	5.47214	6.16918	5.63192	6.62267
7161	Cluster 1	2.03476	3.65408	3.37669	2.59249	3.64535	1.72638	3.86368	3.46695	3.8791	3.82654	3.34794	3.21352	3.34521	3.81019
51133	Cluster 1	5.92695	7.2556	7.47465	6.53478	6.8989	5.26585	7.17257	7.16709	6.86405	7.08683	6.64386	6.51936	6.92823	7.31186
83990	Cluster 1	2.4726	4.73395	4.97569	3.18416	4.0793	0.976648	4.85786	4.59729	4.70167	4.49681	4.22389	3.96522	4.17118	4.72025
133308	Cluster 1	1.52948	2.30639	2.05434	2.4115	2.89541	1.39968	2.35861	2.65142	2.21201	3.18815	1.95441	2.2213	2.58394	3.24881
9540	Cluster 1	3.18616	3.83292	3.74647	3.59407	4.11125	2.56477	3.53411	3.60398	3.6898	4.73741	4.17893	3.49225	3.92705	4.5125
4597	Cluster 1	4.94552	6.16593	6.11597	6.14888	6.16728	4.73895	5.92922	6.02015	6.07283	5.95626	6.49133	6.47596	6.49659	6.30184
163702	Cluster 1	2.36369	2.55504	2.63319	3.14989	3.77866	1.93753	2.31001	2.12863	2.97529	4.0554	1.59245	2.65778	2.64065	3.97765
153769	Cluster 1	4.54273	5.12315	4.82521	4.95382	5.63476	4.35892	4.74358	4.81997	4.52262	5.6209	4.58144	4.76732	4.90861	5.71884
622	Cluster 1	5.32249	6.34172	6.33553	6.02201	6.39719	5.25744	6.16096	6.16601	6.00332	6.26524	6.18524	6.17741	6.39172	6.24041
839	Cluster 1	3.86696	5.13411	5.049	4.54299	4.71238	3.29143	5.03277	5.04529	4.82848	4.79431	5.01995	4.8355	5.17815	4.90973
119467	Cluster 1	3.71563	4.67512	4.93758	4.9271	5.08162	4.03753	4.47814	4.80109	4.39551	5.03655	4.54647	4.8355	4.90475	5.13908
8208	Cluster 1	1.71826	4.70116	4.50915	2.59249	3.44931	1.59022	4.61945	4.28576	4.33674	3.77606	4.38431	3.79587	4.47136	3.85186
6505	Cluster 1	5.8052	6.30823	6.64076	6.9072	6.80239	5.99394	6.62052	6.73836	6.93281	7.0384	6.2999	6.74995	6.59554	7.06937
2760	Cluster 1	3.49584	4.86145	4.77423	4.52528	4.95705	3.66636	5.06972	5.06442	4.9956	4.97075	4.66532	5.09394	5.25887	4.79905
4605	Cluster 1	4.96429	7.97402	7.60678	5.60582	6.89432	2.60066	7.89249	7.58258	7.37324	7.30901	7.97028	7.05887	7.90824	7.42592
57449	Cluster 1	3.71563	4.40338	3.85676	4.06163	5.19926	3.84153	4.36375	4.12499	4.49395	5.01929	3.76785	3.93446	3.97194	5.20809
100129518	Cluster 1	0.151989	2.32564	2.51396	1.90911	1.57229	0.199551	2.03895	2.33174	2.1712	1.82927	2.12212	2.2958	2.23683	2.21886
9837	Cluster 1	3.14726	5.80009	5.78791	3.72397	4.76555	1.62548	5.97085	5.61786	5.55134	5.04083	5.79124	5.01528	5.58934	5.21449
10036	Cluster 1	3.27305	5.75464	5.58348	3.84314	4.7494	2.66985	5.7811	5.57182	5.45898	4.87806	5.521	4.70489	5.59174	5.11874
51222	Cluster 1	4.213	4.31943	4.33835	4.76298	5.14473	4.12021	4.03792	4.28031	4.67272	5.37517	3.93939	4.91249	4.35189	5.28006
154881	Cluster 1	3.80998	4.47411	4.60951	4.61174	5.11668	3.83401	4.36375	4.49291	4.53071	5.04936	3.84662	4.63965	4.30587	4.92543
148898	Cluster 1	1.05636	1.62559	1.54759	2.24834	3.07463	1.13185	1.70489	1.74186	2.30926	3.27795	0.746638	1.94088	1.90766	2.57789
10392	Cluster 1	2.55417	3.74269	3.42155	3.20656	3.81015	2.61827	3.45809	3.29406	3.48023	4.47799	3.22064	3.69854	3.18918	4.02213
79817	Cluster 1	4.62526	5.46234	5.65332	5.29429	5.84887	4.49384	5.56515	5.55388	5.41377	5.54757	4.99854	5.35139	5.34672	5.84182
2053	Cluster 1	0.999252	1.46121	1.23215	2.31171	3.34569	1.18009	1.05021	1.538	2.0638	2.46067	0.974186	2.2958	1.52132	2.89734
130589	Cluster 1	4.01114	5.00571	5.26133	5.41943	5.40659	4.18073	5.077	5.4607	5.59056	5.22521	4.60429	5.81114	5.3267	5.20487
3549	Cluster 1	4.4815	5.78104	5.36833	5.75005	6.64213	4.39513	5.17862	5.27613	5.14271	5.50481	5.01569	5.46875	5.62257	6.17625
29763	Cluster 1	0.599007	1.52923	1.23215	1.96274	2.4521	1.13185	0.791659	1.34292	2.48607	3.33485	1.59245	2.43416	1.63735	2.94432
5888	Cluster 1	3.05219	5.30875	5.15907	3.43242	4.4429	1.39968	5.37449	5.07074	4.88005	4.77388	5.43757	4.55117	5.1877	4.91367
6307	Cluster 1	4.5675	5.8869	6.44415	6.27347	6.20922	4.70226	5.68671	5.75565	6.27777	5.78049	6.13708	6.82104	6.24244	6.13634
3696	Cluster 1	4.31598	5.16384	5.27362	4.6531	5.27174	4.23881	5.31416	5.27613	5.09441	5.53245	4.95031	4.59117	5.07218	5.72109
3797	Cluster 1	1.31223	2.38191	2.79538	2.6911	2.89541	0.532425	2.67873	2.76491	3.12171	3.36248	2.12212	2.93142	1.84468	2.65524
254552	Cluster 1	1.68243	3.13765	3.05943	2.8129	3.84096	1.99259	2.89185	2.39355	2.7304	3.23374	3.56149	2.94691	3.26329	3.74975
55701	Cluster 1	5.00838	5.84915	5.68357	6.18881	6.51294	5.04597	5.50165	5.51037	5.93335	6.60447	4.60994	6.0612	5.25585	6.51137
11257	Cluster 1	1.44647	2.38191	2.4931	3.09091	3.50809	2.26275	2.06846	2.73338	2.62856	3.77606	2.27235	2.88391	2.9257	3.4137
8438	Cluster 1	2.68668	5.25955	4.86635	3.27175	4.43282	1.18009	5.08425	4.98634	4.89579	4.33188	4.77007	3.94221	4.96522	4.47566
56704	Cluster 1	3.36633	5.51361	5.39388	4.29903	4.77356	3.01386	4.91585	5.24293	4.45622	4.49681	4.58718	3.89506	4.9726	5.13571
63922	Cluster 1	4.13561	6.43109	5.89916	4.44748	5.44471	2.87425	6.2131	6.09957	5.89939	5.89134	6.23184	5.12492	6.27117	5.73452
5426	Cluster 1	5.0995	7.43197	7.03109	5.68772	6.87024	5.38381	7.35879	7.16044	7.05563	7.1781	6.66711	6.09636	6.94615	7.12056
57657	Cluster 1	3.17331	3.76402	3.33038	3.55095	4.51633	2.7678	3.30532	3.50478	4.07435	4.38674	3.06462	3.82132	3.48599	4.37636
5338	Cluster 1	3.55649	3.68422	3.82371	4.29381	4.74126	3.78026	3.82096	3.55974	4.41749	5.20627	3.53795	4.3848	3.58565	4.72474
5634	Cluster 1	2.79131	4.70851	4.89845	3.32391	4.12383	2.66985	4.87884	4.64466	4.35052	4.16146	4.98555	4.24137	4.91628	4.44331
8987	Cluster 1	4.06083	4.02772	4.26639	4.6531	5.39885	3.85645	3.93752	3.81446	4.79193	5.3057	4.00954	5.22999	3.84093	5.01252
3985	Cluster 1	4.743	5.87388	5.53836	4.64902	5.72632	4.30556	5.63832	5.74384	5.21728	5.72303	5.40866	4.98558	5.70466	5.82935
91057	Cluster 1	4.84376	5.71504	5.86302	5.61213	5.76298	4.42546	5.7922	5.66457	5.39174	5.56254	5.84978	5.48476	5.93564	5.86439
83856	Cluster 1	3.49584	3.8194	4.22269	4.34013	4.84371	3.31322	3.88872	4.08184	4.52667	4.61064	3.54977	4.11676	3.55647	4.71574
85315	Cluster 1	2.5342	2.92689	3.01621	2.7834	3.83332	1.35835	2.42857	2.65142	2.9871	4.00369	2.0901	3.13452	2.73049	3.85186
3965	Cluster 1	3.16035	3.81259	3.58823	3.21763	4.41245	2.82958	3.9455	3.85164	3.85996	5.07464	4.52866	3.98787	4.19031	4.58348
6443	Cluster 1	3.10728	3.99802	4.09696	3.66857	4.69562	3.58808	4.36969	3.90213	4.37768	4.73212	3.9661	4.17055	4.02262	4.76019
23354	Cluster 1	3.67062	5.56717	5.18207	4.01797	5.08162	3.54268	5.23828	5.23451	5.24704	5.19479	5.27619	4.85616	5.45083	5.11874
255743	Cluster 1	6.38267	7.243	7.26831	7.47904	7.71449	6.7577	7.15204	7.00741	7.15644	7.8057	6.67523	7.331	7.07949	7.69049
580	Cluster 1	2.51396	4.68261	4.76555	3.06663	4.06632	1.03026	4.92394	4.57523	4.73005	4.18486	4.79512	4.33267	4.40197	4.30014
6583	Cluster 1	0.25316	-0.673898	-0.196174	1.53726	2.4521	0.456127	-0.181741	0.190295	1.62403	2.01484	0.0129508	1.74207	-0.205546	1.93852
64858	Cluster 1	2.55417	4.20453	4.15124	3.35432	3.53661	1.99259	4.2067	3.96455	3.93502	3.62455	4.03499	3.633	4.07843	3.86819
29904	Cluster 1	4.99383	5.87878	5.75103	5.45962	6.25427	4.85491	5.65544	5.63502	5.71291	5.87225	5.25469	5.54709	5.59891	6.10049
2189	Cluster 1	3.37758	5.4024	5.22066	4.32486	4.3388	2.93172	5.33557	5.27339	5.32353	4.79431	5.30088	4.89662	5.37486	4.6884
5165	Cluster 1	1.60798	2.30639	2.57481	3.27175	3.38803	1.22676	2.49529	2.54649	3.85353	2.53541	2.24353	3.97281	2.58394	3.39127
79792	Cluster 1	4.77312	5.19034	5.22383	5.25722	5.70134	4.76685	5.10576	5.19166	5.33282	5.83575	5.43757	5.43892	5.36367	5.77407
1800	Cluster 1	3.38874	5.26704	5.62962	4.82583	5.72218	2.85951	4.96768	5.59173	4.64318	3.84625	5.14209	4.67264	5.85004	5.22086
4255	Cluster 1	3.60514	4.31943	4.31476	4.26742	4.88495	3.78026	4.54266	4.51625	4.57049	4.94813	4.79014	4.8438	4.7501	4.97152
84885	Cluster 1	4.75599	5.85578	5.78791	5.163	5.56956	4.23311	5.9252	5.69148	5.35349	5.83328	6.0503	5.53176	6.02356	5.58934
51053	Cluster 1	4.46578	5.85413	6.11768	5.02802	5.64571	3.96367	6.0358	6.0762	5.64187	5.3128	6.37491	5.48476	6.23325	5.61377
10669	Cluster 1	4.20038	5.43601	5.5661	4.99301	5.66736	4.53615	5.16844	5.42415	5.13477	5.13996	5.3148	5.09394	5.5797	5.73675
57577	Cluster 1	2.9045	2.92689	3.19481	3.91971	4.54469	3.37669	2.97213	3.00823	3.8791	4.60487	2.48427	3.79587	2.60309	4.37636
55215	Cluster 1	5.97772	8.10619	8.02217	6.5773	7.26618	4.74697	8.17029	8.02317	7.91604	7.4485	7.69428	7.17937	7.78576	7.47474
6470	Cluster 1	4.16836	5.84081	5.69046	4.64082	5.18732	3.63209	5.73583	5.73392	5.54136	5.16371	5.75085	5.32792	5.85004	5.47399
10174	Cluster 1	3.28505	3.41436	3.05943	3.73172	4.69983	2.50921	2.38231	2.52824	3.33073	4.71615	2.92639	3.95759	2.60309	4.66054
51131	Cluster 1	1.97677	2.53863	2.26594	2.22658	3.27974	1.6599	2.51686	2.73338	2.7304	3.86569	2.73261	2.65778	2.35453	3.18503
5993	Cluster 1	4.5724	6.03754	6.07268	5.62258	5.52281	4.31639	5.90489	6.17923	5.89939	5.53851	5.41513	5.64296	6.164	5.74119
51129	Cluster 1	-0.0745015	-0.396455	-0.0666095	1.85342	2.99467	0.199551	-0.181741	-0.119304	3.38528	2.65196	-0.130578	4.00277	-0.205546	2.14032
85462	Cluster 1	3.48549	4.84487	4.67582	4.15097	4.6914	3.387	4.76176	4.57967	4.67272	4.45891	4.59291	4.0891	4.45564	4.76456
139728	Cluster 1	0.347699	-0.0602617	-0.496492	1.67214	2.82008	0.673888	-0.181741	-0.239266	2.41792	3.00742	-0.289979	2.99242	0.039106	2.31733
1017	Cluster 1	4.37889	6.47271	6.28027	5.13991	5.75289	4.45516	6.3813	6.17923	6.16016	5.56254	6.14295	5.81114	6.25309	5.94361
22977	Cluster 1	3.55649	4.09097	4.37302	4.20759	4.69983	3.60585	4.27792	4.23601	3.93502	5.02363	4.59291	4.46232	4.46614	4.69757
4439	Cluster 1	3.93705	4.53741	4.00414	4.07995	5.00206	3.63209	4.60944	4.44991	4.76132	5.4798	4.12465	4.2224	4.27635	5.0488
6502	Cluster 1	4.73864	6.69442	6.80426	5.63089	5.90281	4.31639	6.61428	6.54989	6.36744	5.5891	6.25909	6.10156	6.43779	6.09356
55345	Cluster 1	2.19593	4.26562	4.35579	2.97826	3.86365	2.26275	4.34579	4.26386	4.31817	4.18486	3.73716	3.34798	4.00832	4.03665
11247	Cluster 1	3.49584	1.68643	1.37586	4.50735	6.23989	2.94574	0.719071	0.789636	5.05289	5.32338	1.91839	6.21309	1.56104	5.59426
1727	Cluster 1	6.50951	7.25309	7.09998	6.82904	7.43095	6.38842	7.06411	6.90236	6.86325	7.50615	7.19697	7.26686	7.19129	7.48802
55359	Cluster 1	4.32181	4.16766	4.33835	5.163	5.77101	3.87121	3.97697	4.0943	5.01303	5.07464	3.66292	5.38306	4.27635	5.36885
9324	Cluster 1	4.62053	5.82736	6.00796	5.51451	5.47449	4.36936	5.90284	5.89751	5.83061	5.83328	6.28584	5.61898	6.12974	5.5695
257407	Cluster 1	4.43918	5.26454	5.49179	5.68971	6.13966	3.9003	4.81497	4.88238	5.18176	5.47664	4.06	5.73285	4.97994	6.20869
64410	Cluster 1	3.82649	4.70851	4.49348	4.36524	4.83608	3.68319	4.47814	4.44506	4.10176	4.85879	4.37769	4.2224	4.64774	4.73369
5174	Cluster 1	0.673908	0.576026	1.37586	2.7834	2.41162	0.456127	1.10821	2.07933	2.19175	2.26958	0.476354	2.43416	1.10389	2.63629
9696	Cluster 1	3.29694	3.55151	3.22043	3.95321	4.61768	3.45719	3.38959	3.49541	4.11796	4.43308	3.04805	4.01752	3.2512	4.58348
7515	Cluster 1	4.49189	5.73498	5.44094	4.98007	5.34612	4.31099	5.37153	5.37648	5.29057	5.55358	5.521	5.30405	5.62491	5.49781
151188	Cluster 1	3.75066	5.01463	5.10852	4.40936	4.87754	3.73254	4.91585	4.82746	5.06129	4.79938	5.06182	4.64915	4.94284	5.03077
9814	Cluster 1	3.75928	4.9228	4.44541	4.18521	5.06214	4.02438	4.60944	4.74687	4.6357	5.0451	4.54647	4.44059	4.55734	4.97152
9936	Cluster 1	3.80998	4.16766	4.29681	4.09803	4.78945	3.50531	3.88872	3.9092	4.26097	4.73741	3.71634	4.13716	4.07843	4.90578
3422	Cluster 1	5.8052	7.1908	7.81079	7.45352	6.9261	5.98888	7.30711	7.44886	7.52217	7.01029	7.83011	7.62812	7.66564	7.20095
81618	Cluster 1	6.39656	6.94297	7.12732	7.11093	7.65883	6.56114	6.72732	7.07892	7.21408	7.26851	7.0673	7.31988	7.16011	7.49461
51097	Cluster 1	4.73864	5.46669	5.78577	5.91216	6.10358	5.27975	5.48259	5.80577	5.77722	5.9832	5.63079	5.92505	5.7397	6.09182
27165	Cluster 1	1.40309	2.64974	2.72554	2.08867	2.72416	1.39968	2.53812	2.43333	2.77194	3.24863	2.53272	2.54012	2.60309	2.84877
3251	Cluster 1	4.1488	5.80696	5.83841	4.62427	5.30803	3.56101	6.07632	5.83019	5.81248	5.44145	6.29465	5.42516	6.06041	5.47399
23590	Cluster 1	2.84091	4.52913	4.50915	3.7996	4.01319	2.85951	4.56871	4.5929	4.17068	3.84625	4.78014	3.70767	4.76718	4.35912
84695	Cluster 1	2.38614	3.00061	3.03076	2.6911	3.62779	2.19394	3.01823	3.21638	2.8772	3.5544	3.42697	2.61962	3.52669	3.77596
27035	Cluster 1	3.74198	5.04979	5.65802	4.48002	6.29379	3.387	4.99099	5.45105	4.87052	4.38674	4.37105	5.4927	5.84803	6.28976
3638	Cluster 1	5.66306	6.92493	7.46931	7.62027	6.9572	5.856	6.817	6.81847	7.49916	6.7554	6.79551	8.02569	7.12327	7.11885
2774	Cluster 1	2.93527	3.56777	3.2456	3.66857	4.41245	3.46694	3.5655	3.53252	3.60806	4.61064	3.54977	3.8297	3.53668	4.28196
203068	Cluster 1	8.46133	10.3355	10.1051	8.77797	9.54561	7.94887	10.2051	9.98189	9.81077	9.61493	10.46	9.50679	10.3591	9.83905
84321	Cluster 1	3.77638	5.74752	5.87516	4.53416	5.14782	3.50531	5.9767	5.94129	5.64374	4.80945	5.89912	5.26749	6.03771	5.11532
10916	Cluster 1	5.9212	5.53652	5.9247	6.35093	7.03754	5.69312	5.51243	5.50571	6.11783	6.96594	6.1928	6.44493	5.64815	6.996
10903	Cluster 1	5.29309	5.40013	5.59821	6.26683	6.93773	5.80501	5.12696	5.40427	5.6002	6.89912	5.30786	5.56226	5.2976	6.64891
5211	Cluster 1	6.0965	7.18158	6.97576	6.81908	7.51457	6.50544	7.09492	6.95798	7.33276	7.32402	6.97936	7.45403	7.02194	7.40647
706	Cluster 1	6.07248	7.11605	7.10687	6.65673	7.2922	6.08543	7.10653	7.01398	6.86325	7.40514	7.76253	7.09409	7.63165	7.36894
1111	Cluster 1	4.37889	6.49839	6.56029	5.20255	5.48429	3.10413	6.67191	6.47324	6.31102	5.40869	6.58477	5.80477	6.43379	5.73675
254531	Cluster 1	5.76508	6.94219	6.87452	6.48181	6.99878	5.76998	6.45997	6.75611	6.49591	6.59286	6.59479	6.53866	6.98592	6.79278
389813	Cluster 1	3.63357	3.93674	3.49685	4.3948	5.16922	3.55188	3.41279	3.86624	4.06881	5.34432	2.48427	4.46232	3.33379	5.14914
201299	Cluster 1	0.673908	2.41824	1.58751	1.26582	1.86992	-0.511865	2.09739	1.86333	2.04133	2.20998	2.24353	2.05967	2.16131	1.93852
481	Cluster 1	8.93402	9.2158	9.18986	8.94735	9.95159	8.98254	9.23204	9.13586	9.05368	9.9368	9.17932	9.26438	9.46786	9.99422
83879	Cluster 1	5.01919	6.92335	6.69772	5.82435	6.79355	5.38895	7.39128	6.86921	7.13404	6.4917	7.12966	6.79773	7.06661	7.03993
58155	Cluster 1	3.32045	4.14074	4.19712	3.92647	4.40731	3.3663	4.10355	4.40059	4.35052	4.69457	4.1713	3.98787	4.26436	4.28805
79075	Cluster 1	3.88283	6.79886	6.99536	5.04677	5.40659	2.34967	7.00046	7.07106	6.67537	5.21008	7.36444	6.02698	7.14303	5.64492
201254	Cluster 1	4.33917	6.38824	6.31189	5.00584	5.76097	4.53151	6.26501	6.29037	5.87577	5.85046	6.87987	5.542	6.92443	5.94553
6713	Cluster 1	7.93967	9.3457	9.57394	9.08123	9.00287	7.53099	9.05305	9.05946	8.8738	8.59858	9.03857	8.98766	9.37201	9.20781
26577	Cluster 1	1.35838	2.34464	2.89418	2.95198	3.16265	1.99259	2.57971	2.45282	2.15035	3.41621	2.50869	2.45599	2.67726	3.29788
6519	Cluster 1	5.05115	5.18508	5.62962	6.52367	6.8524	5.25463	4.93199	6.11647	5.63438	6.48071	4.36437	5.94447	5.7397	6.46109
409	Cluster 1	4.40661	5.12864	5.09819	4.51634	5.4794	4.20424	4.97549	4.95593	4.92677	5.2439	5.25108	4.86842	5.33818	5.39445
140467	Cluster 1	2.66847	1.98171	2.36114	3.92647	4.30604	2.7678	1.6668	2.26716	3.52141	3.95007	2.43413	3.82132	2.46334	3.9395
3487	Cluster 1	6.97331	7.45455	7.5237	7.19945	8.03784	6.99106	7.29546	7.30951	7.28274	8.2172	7.61984	7.51832	7.82044	7.85321
51196	Cluster 1	3.75066	4.14616	4.03334	4.49375	5.2345	3.91463	4.12478	3.64692	4.45197	5.35811	2.83275	4.41853	3.48599	5.53921
9338	Cluster 1	1.48857	1.38983	1.99621	2.6094	3.18684	2.01935	1.84792	2.05404	2.70203	3.83643	2.45942	2.51954	2.16131	3.35695
79001	Cluster 1	4.5724	5.37955	5.62723	5.28116	5.6802	4.20424	5.53639	5.51501	5.65488	5.6123	5.89912	5.89341	5.83796	5.44706
5355	Cluster 1	5.79894	6.72374	6.5653	6.1285	6.75564	4.69812	6.77621	6.47205	6.65053	7.29921	7.28623	6.88276	6.88682	6.74935
8574	Cluster 1	4.81095	5.90141	5.85486	5.46891	5.95656	4.91315	5.86128	5.74186	5.59056	5.79324	6.03986	6.00309	6.09634	5.98726
439921	Cluster 1	0.87777	1.85492	2.42863	2.01444	2.5486	0.290242	1.10821	2.22245	1.65396	1.90638	1.44834	1.63135	1.70982	2.69241
1718	Cluster 1	8.27841	9.83898	9.88663	9.29475	9.5113	8.58254	9.5792	9.49239	9.26511	9.3233	9.44325	9.38996	9.82791	9.85796
8792	Cluster 1	3.21153	4.81112	4.81683	3.60254	4.54469	2.21724	4.86629	4.78964	4.70167	4.12158	4.32364	4.55623	4.89313	4.71574
5371	Cluster 1	5.04411	5.22664	4.58999	4.95051	5.90464	4.45516	4.79304	4.70685	4.8448	6.16876	5.13818	5.295	4.92772	5.82727
55222	Cluster 1	4.19404	5.67055	5.71319	5.09259	5.16314	4.41542	5.62845	5.64141	5.51102	5.47031	5.4628	5.48476	5.62022	5.33692
23363	Cluster 1	1.05636	0.699239	0.687971	1.50147	2.63905	1.08195	0.561924	0.962737	1.59346	2.29848	0.476354	1.8449	0.870904	2.67395
150209	Cluster 1	3.21153	4.24048	3.98185	4.02429	5.19926	3.57009	3.74987	4.01786	4.00637	4.23804	3.47735	4.0891	4.07843	4.91367
79022	Cluster 1	5.27516	6.6607	6.83671	5.96731	6.42542	5.43192	6.70752	6.86921	6.67537	6.52723	6.88804	6.53226	7.15363	6.40761
641	Cluster 1	3.12073	5.63434	5.68126	3.89922	4.51155	1.18009	5.77663	5.48457	5.32818	4.59908	5.30088	4.65388	5.31803	4.79905
84680	Cluster 1	2.9045	3.44989	2.82907	3.56835	4.20898	3.20082	2.9245	3.10993	3.48023	4.66158	3.32061	3.17456	3.01421	4.19398
4796	Cluster 1	4.19404	6.2158	5.64861	4.56049	5.63476	4.35892	6.02831	6.0699	5.82898	5.65761	5.83536	5.24573	5.95627	5.87453
9514	Cluster 1	2.36369	2.43606	2.82907	3.59407	4.21487	2.73588	2.31001	2.54649	3.5295	4.23804	3.34794	3.7436	2.98531	3.86819
10312	Cluster 1	6.0088	6.67297	6.43324	6.41965	7.35293	6.56228	6.59159	6.61513	6.75866	7.41177	6.79551	6.50896	6.75496	7.27174
140710	Cluster 1	3.00945	3.0934	3.01621	3.69258	4.62213	2.56477	3.10625	2.88454	3.697	3.94093	2.27235	3.56434	2.26115	4.55348
11270	Cluster 1	2.31771	4.46979	3.95158	2.59249	3.95804	0.80271	3.85524	3.82197	3.97707	4.27486	4.90502	4.17713	4.67062	4.19398
63979	Cluster 1	3.67062	5.91895	5.95935	4.30423	5.03575	2.88883	6.02643	5.65409	5.56519	4.63916	5.49066	5.01895	5.68457	5.17235
50511	Cluster 1	0.939789	1.65633	1.87241	1.70398	2.39094	0.976648	1.50351	1.538	1.43008	2.46067	1.84355	1.66921	2.08161	2.36416
23623	Cluster 1	5.33409	6.6397	6.5196	5.71922	6.09722	4.90958	6.46275	6.47682	6.15493	6.12708	6.72299	6.016	6.69038	6.21349
283	Cluster 1	3.42172	3.56777	4.01882	4.4983	4.84751	2.97338	3.28031	3.61267	3.64579	4.63916	3.86566	4.48903	3.68787	4.49156
4176	Cluster 1	7.03233	9.02875	8.73349	7.36791	8.00973	6.6707	9.02251	8.80796	8.49821	8.26603	8.96958	8.2279	8.9444	8.30975
26063	Cluster 1	3.18616	4.25059	3.8069	3.90608	4.55866	3.71628	4.15948	4.15505	3.8275	4.91585	4.52268	4.05375	4.48175	4.6884
10577	Cluster 1	4.51753	5.23684	5.35393	5.56089	5.68869	4.62595	5.29244	5.43399	5.44407	5.92879	5.85693	5.97124	5.864	5.77407
53840	Cluster 1	1.44647	2.05275	2.24113	3.21763	3.39843	2.17026	2.62014	2.66819	3.13238	3.72376	2.60247	3.02199	2.33174	3.06261
79703	Cluster 1	3.61468	3.69166	3.55841	3.83597	4.59527	3.63209	3.25486	3.59524	4.02939	5.19863	3.72679	3.84632	3.59525	4.60313
100288413	Cluster 1	1.35838	3.40534	3.42155	2.01444	3.35639	1.55407	3.14832	3.33664	3.18459	2.78042	3.32061	2.03087	3.32227	3.33361
8836	Cluster 1	1.71826	3.12671	3.04516	2.18206	3.00831	0.604889	2.78922	2.52824	2.85159	2.93565	3.43973	2.88391	3.43346	3.3218
197335	Cluster 1	5.46639	7.14344	6.50404	5.86541	6.82665	5.56047	6.89526	6.85463	6.8528	7.00591	6.43827	5.89141	6.56534	6.95739
121457	Cluster 1	2.09051	3.20157	3.48633	2.64264	3.3349	1.08195	3.67509	3.22774	3.65322	3.44234	3.85617	3.30052	3.07034	3.33361
64946	Cluster 1	3.30874	5.10377	4.89049	3.89922	4.1731	2.01935	5.03651	4.69871	5.09441	4.59908	5.13033	4.75417	5.04091	4.79905
7517	Cluster 1	3.71563	5.3493	5.15575	3.91291	5.02907	3.48625	5.42955	5.29244	5.16886	5.22144	5.70137	4.7275	5.70466	4.97152
79669	Cluster 1	4.25019	4.93851	4.91815	4.58634	5.19926	3.77242	4.79745	5.0517	4.67637	4.83926	4.7134	4.43511	5.05141	5.13908
10376	Cluster 1	6.17434	8.26173	8.2029	6.39182	7.32049	5.31798	8.28749	8.08301	7.82401	7.52155	8.67533	7.49743	8.54367	7.62771
729440	Cluster 1	2.85707	4.03943	3.60777	2.92522	4.22074	2.7678	3.67509	3.88071	3.60806	4.06384	4.2888	3.68936	3.93463	4.16121
51478	Cluster 1	2.38614	3.55151	3.94391	3.55968	3.65406	2.3706	3.41279	3.38816	3.89171	3.36248	3.61872	3.88705	3.77489	3.88435
6119	Cluster 1	3.03809	4.87132	5.18532	4.09803	4.34955	2.91757	5.21207	5.11422	4.94807	4.5638	5.89217	4.86026	5.44819	4.48098
4891	Cluster 1	6.35164	6.3871	6.50925	7.2868	8.18771	6.23705	6.44738	6.31454	7.62539	6.97939	6.27163	7.84418	6.40543	7.54438
1763	Cluster 1	2.9654	5.05268	5.01281	3.7996	4.12383	2.49021	5.12345	5.00626	5.01303	4.20026	4.77007	4.16393	4.74148	4.36489
2237	Cluster 1	5.20429	7.62403	7.72893	5.63502	6.43176	4.52686	7.70554	7.57037	7.31296	6.48543	7.69959	6.71982	7.57215	6.77773
79758	Cluster 1	2.31771	2.64974	2.38399	2.87015	3.58292	2.26275	2.06846	2.26716	2.48607	3.71307	2.1841	2.78393	2.58394	3.53121
2330	Cluster 1	1.91636	2.3634	2.82907	4.14518	4.37609	2.07142	2.00881	2.31053	3.02195	3.9038	0.974186	3.31253	1.56104	4.18096
7374	Cluster 1	5.10628	7.30857	7.26062	6.06708	6.52129	5.6359	7.31097	7.16118	7.05352	6.57673	7.06009	6.67517	7.22569	6.83287
64785	Cluster 1	1.97677	4.43918	4.22269	2.59249	3.19878	1.35835	4.58922	4.41059	4.10176	3.29238	4.2531	3.46021	4.33481	3.68667
138065	Cluster 1	1.97677	2.52203	1.93564	3.41329	3.56457	1.90919	2.03895	2.63445	3.55352	3.32083	2.24353	3.57435	2.48416	3.09073
100534612	Cluster 1	3.59554	4.06256	4.10386	4.3801	4.45789	3.48625	3.76797	3.99145	4.31817	4.82939	3.85617	4.07506	3.99388	4.47032
100133445	Cluster 1	3.79328	3.59182	3.44347	4.18521	4.85884	3.86385	3.45809	3.45733	3.99472	5.16764	2.94441	4.20961	3.36778	4.76892
55824	Cluster 1	3.77638	4.15695	4.37872	4.80396	5.9353	3.78807	3.20258	3.50478	4.61682	5.25131	2.92639	4.9705	3.13757	5.56199
123099	Cluster 1	3.95968	4.56197	4.7699	4.94386	5.2345	4.30012	4.4671	4.50229	4.37319	5.30925	4.38431	5.07644	4.77142	5.22721
285512	Cluster 1	3.13406	2.41824	2.81232	3.80695	5.05887	3.25812	3.06291	2.81094	4.16029	4.31076	2.24353	4.48372	2.54485	4.56856
54414	Cluster 1	5.20113	5.90941	6.00796	5.98037	6.49368	5.09712	5.87179	5.89217	5.90095	5.82834	5.48451	5.99193	6.26517	6.29732
968	Cluster 1	3.47505	3.82617	3.72873	4.4333	5.40144	3.97739	4.45038	4.11891	4.48565	5.31986	4.77007	5.33676	4.09205	5.10846
79671	Cluster 1	3.95218	3.88576	3.88906	4.40452	4.87754	4.10155	3.93752	3.88071	4.29935	5.07464	3.56149	4.58127	3.6423	5.16245
11169	Cluster 1	2.91997	5.34459	5.31285	3.76982	4.32251	2.3706	5.44651	5.18875	5.19963	4.0554	4.77512	4.4677	4.90861	4.71574
6038	Cluster 1	4.66711	4.90371	5.53582	6.11524	6.16728	4.42546	4.42779	4.78964	5.0585	6.0009	5.08637	5.47678	4.81314	5.97034
10144	Cluster 1	5.22623	4.71583	4.45083	5.81162	7.13168	5.24332	4.68285	4.69052	6.2164	6.13911	4.06	6.674	4.40742	6.65481
84314	Cluster 1	1.56927	2.48826	2.67084	2.11259	2.6737	1.13185	2.31001	2.39355	2.83862	2.97198	2.45942	3.05095	2.71296	3.03393
51005	Cluster 1	3.98931	5.1504	4.97569	4.52528	4.82841	4.06348	5.1513	5.28158	4.96608	5.40869	5.22551	4.59117	4.95034	5.07719
8914	Cluster 1	4.83154	6.93906	6.76128	5.3657	5.96358	4.55457	6.99086	6.79194	6.59375	5.98986	6.45565	5.9464	6.62512	6.33894
2013	Cluster 1	5.46639	6.95847	7.06506	6.46565	6.1443	4.95534	6.80718	6.76101	6.80691	6.23005	6.60898	6.71757	7.00674	6.41458
5256	Cluster 1	5.5483	5.77229	5.57109	5.86717	7.25121	5.69104	5.66272	5.5471	6.01922	6.38964	5.05354	6.15257	5.2679	6.86273
113220	Cluster 1	4.79845	5.2292	4.89447	5.77275	5.9353	4.72276	4.71586	4.95593	5.07242	6.46804	4.71865	5.63102	5.2709	5.73006
5163	Cluster 1	5.00838	4.66003	4.81263	5.68573	6.38156	4.29465	4.84513	4.54377	6.21891	5.61804	4.30981	6.25571	4.44506	6.07257
115703	Cluster 1	2.93527	4.43475	3.58823	3.12659	4.42267	0.976648	3.93752	4.13105	4.56262	4.94813	3.75769	4.19021	4.39649	4.43785
11001	Cluster 1	4.42841	6.2789	6.35155	6.16898	5.95832	4.99633	6.08356	6.17043	5.70757	5.56254	6.0145	6.06653	6.49403	5.976
2592	Cluster 1	2.85707	3.72104	3.42155	3.3939	4.28938	3.31322	3.42425	3.71306	3.8791	4.36641	3.46492	3.64255	3.93463	4.26972
896	Cluster 1	4.83563	5.99908	5.93634	5.2838	6.01347	4.99969	5.97864	5.80577	5.7958	5.8134	6.32419	5.72389	6.23632	6.09182
25953	Cluster 1	6.19515	6.13352	6.11768	6.83534	7.28381	5.69312	5.95711	5.92916	6.59857	7.02008	6.18713	7.1554	6.27714	6.84736
84296	Cluster 1	1.35838	3.3022	3.27033	2.01444	2.39094	0.102774	3.40123	3.04721	3.23496	2.82082	3.29275	2.80108	3.13757	2.55789
5982	Cluster 1	3.73325	5.73857	5.48916	4.21313	4.70821	3.57911	5.74271	5.51501	5.28818	5.13996	5.87583	5.20765	5.83594	5.09465
51063	Cluster 1	0.999252	2.38191	2.21588	2.55806	3.25707	2.04562	1.91444	2.45282	2.55114	3.10879	2.1841	2.36664	2.54485	2.95965
115207	Cluster 1	5.90768	7.25748	7.9262	7.49164	8.3001	5.51653	6.9695	7.99976	7.46475	6.73837	5.59701	7.1728	7.22954	8.16684
50861	Cluster 1	0.939789	2.14235	2.53453	1.98882	2.41162	1.31581	2.31001	2.26716	2.32795	2.55948	2.38219	2.49867	2.7478	2.65524
35	Cluster 1	2.98023	3.4931	3.6366	3.95982	4.38134	3.57911	3.5128	3.35747	3.85996	4.58741	3.57312	4.00277	3.66981	4.28805
54939	Cluster 1	4.58216	6.34761	6.02805	4.95713	5.48673	4.36415	6.3105	6.10881	5.83061	5.9311	6.68598	5.73062	6.50298	5.76756
79056	Cluster 1	3.43254	4.45238	4.79142	4.38992	4.37082	3.43748	4.74358	4.44506	4.53071	4.48429	4.81484	4.5461	4.36878	4.49156
389337	Cluster 1	0.87777	1.52923	1.07253	2.15928	2.93879	1.55407	1.21764	1.538	2.77194	3.56633	0.476354	2.58042	0.51414	2.98982
134147	Cluster 1	5.73915	6.73098	6.74813	6.8532	7.07042	6.07271	6.52129	6.6108	6.56055	6.56339	6.43509	6.81366	6.67462	7.05695
100316868	Cluster 1	3.95218	5.07561	5.03102	4.97355	5.12921	3.97739	5.08425	5.04208	5.33282	5.17155	4.08459	5.16853	5.03387	5.26472
54058	Cluster 1	2.29416	3.97991	3.60777	2.44956	3.38803	0.80271	3.80352	3.6968	3.85353	3.93174	3.48968	3.34798	3.72331	3.64935
23178	Cluster 1	3.34357	5.54886	5.32765	4.3801	4.78153	3.59699	5.58571	5.48457	5.45898	4.75315	4.99423	4.78467	5.29171	4.92932
4642	Cluster 1	6.8805	6.95924	7.13155	7.50582	8.16201	7.07158	6.74684	6.74232	7.08819	8.3106	5.98433	7.31317	6.40133	8.32463
25837	Cluster 1	3.57615	4.45238	3.97434	4.62843	4.96057	3.37669	3.79471	4.4056	4.50631	4.45891	3.69521	4.8438	4.27635	4.70669
55240	Cluster 1	3.82649	5.67994	5.4023	4.35525	5.38846	4.45026	5.46605	5.57182	5.10799	5.26235	5.30088	4.60099	5.7179	5.43888
55732	Cluster 1	2.61245	4.25562	4.29681	3.00406	3.7301	1.96532	4.4891	4.0943	4.24631	3.82654	4.38431	3.62339	4.44506	3.83533
10984	Cluster 1	4.03265	4.2805	4.33835	4.79659	6.26567	4.74297	4.97549	5.28702	5.3095	5.677	4.36437	4.76295	4.96151	5.86031
200058	Cluster 1	5.53581	5.93314	5.65332	6.28799	6.71567	5.66161	5.38332	5.31923	5.91492	6.77481	5.34903	6.51547	5.56268	6.57246
5931	Cluster 1	6.61544	7.94979	7.89174	7.03317	7.50678	6.48278	8.00267	7.96498	7.86297	7.60706	8.04578	7.62752	8.05717	7.64795
84230	Cluster 1	2.45146	4.34796	4.43451	2.99122	3.76266	1.7585	4.21991	4.0943	3.77399	3.3761	3.80777	3.17456	3.6607	3.81862
84254	Cluster 1	3.53655	4.69747	4.4013	3.88541	4.38134	3.24684	4.53739	4.37017	4.26582	4.84417	4.21649	3.94992	4.32906	4.30615
2177	Cluster 1	3.44329	5.31599	4.96815	3.61933	4.47272	1.88029	5.17524	5.13548	5.06408	4.92515	4.93237	4.27859	4.87354	4.8202
10544	Cluster 1	5.38234	6.01696	6.11085	5.60372	6.78862	5.54674	6.36504	6.2267	5.95905	6.83399	7.1267	5.89141	6.69931	6.72152
54762	Cluster 1	1.31223	1.71591	2.36114	3.07882	2.89541	1.99259	1.84792	1.92044	2.95139	3.3761	1.84355	3.18766	1.84468	2.98982
155465	Cluster 1	5.21373	6.54534	7.2451	6.8594	6.2812	3.84901	6.49163	7.2668	6.86085	5.70155	6.56598	6.66817	7.41642	6.10049
10994	Cluster 1	4.75167	5.33512	5.44367	5.24374	5.58557	4.11401	5.33557	5.13849	5.26897	5.67149	5.58558	5.51626	5.67781	5.40008
124222	Cluster 1	4.55269	6.59577	6.54009	5.15726	6.05019	4.94491	6.76836	6.67235	6.4897	6.13911	6.82621	6.1986	6.98592	6.2357
114804	Cluster 1	2.55417	3.19111	3.42155	3.9399	4.39698	3.387	3.28031	2.98165	3.74646	4.59908	2.38219	3.53388	2.73049	4.53314
11277	Cluster 1	2.5342	3.96771	3.78989	3.11479	3.83332	2.78349	3.55512	4.11279	4.00637	4.28933	4.34415	3.62339	4.13216	4.07234
6150	Cluster 1	4.95306	5.96111	5.90706	5.48275	5.97752	5.02302	6.08537	5.89573	5.68056	6.18626	6.57324	5.89341	6.42708	6.0866
1191	Cluster 1	1.68243	2.79496	2.67084	2.96518	3.42917	1.93753	2.95643	3.03434	3.18459	3.45523	3.61872	3.55426	3.52669	3.17193
1803	Cluster 1	6.60232	6.78588	6.92797	7.7636	8.08808	7.13795	6.70869	6.60754	6.98158	7.85759	6.52316	7.18836	6.86715	8.14648
23285	Cluster 1	1.56927	1.90698	1.73698	3.18416	3.04847	1.6599	1.91444	2.22245	3.10013	2.95393	1.17069	2.88391	1.43844	3.14537
8542	Cluster 1	4.4605	3.74269	3.48633	4.54738	5.56264	4.82868	4.1457	3.88788	5.02739	6.19012	4.01808	4.99307	4.06467	5.73897
132158	Cluster 1	3.74198	4.64479	4.84181	4.64493	4.7494	3.45719	4.42208	4.71897	4.39993	4.32488	4.47388	4.31487	4.61509	4.70669
64122	Cluster 1	1.44647	1.42597	1.12772	2.26977	3.34569	2.04562	1.16396	1.57404	2.38261	3.45523	1.88145	3.07935	1.67404	3.29788
5313	Cluster 1	0.745111	1.10789	0.82786	1.22251	1.80889	0.375567	0.92672	1.25685	1.65396	2.08286	1.23066	1.46912	1.39514	2.11317
29028	Cluster 1	6.89525	9.00916	9.18864	7.47789	8.01607	5.79536	9.2882	8.93594	8.89079	8.09949	8.6611	8.15598	8.59211	8.37873
81855	Cluster 1	5.88224	6.74088	6.70795	6.66787	6.93862	6.28746	6.27296	6.46487	6.46142	7.3918	6.35146	6.44219	6.5144	6.98106
9088	Cluster 1	4.20038	6.40305	5.89319	4.41418	5.27456	3.00049	6.24253	5.94301	5.86301	5.59493	6.56307	5.69894	6.44974	5.50567
140828	Cluster 1	5.36832	6.60565	6.63839	6.1874	6.99108	4.14472	5.99603	6.39607	5.71113	6.03564	5.35578	5.61413	6.08786	6.90788
253714	Cluster 1	3.60514	5.40693	5.50748	4.29381	4.70403	3.46694	5.42385	5.35592	5.26897	4.56974	5.11051	4.8846	5.03387	5.10157
83593	Cluster 1	2.36369	2.45367	2.29034	2.57538	3.35639	2.24018	2.42857	1.86333	2.85159	4.06384	2.21412	3.1072	2.26115	3.52092
83464	Cluster 1	2.73994	2.12046	2.05434	2.7069	3.84096	2.60066	2.09739	1.83391	3.01043	3.9038	1.98954	2.83478	2.21209	3.66813
1841	Cluster 1	4.59667	6.43442	6.3501	4.86508	5.4422	3.48625	6.51728	6.3383	5.88526	5.63513	6.72559	5.73954	6.76137	5.68235
152185	Cluster 1	4.26843	5.33036	5.24894	5.0622	5.7366	4.57275	5.35366	5.13246	5.60787	5.36837	4.7134	5.16191	4.85369	5.61134
54491	Cluster 1	5.01199	6.64642	6.82632	6.46797	6.77273	4.65184	6.26501	6.36555	6.02639	5.65761	5.66107	5.83006	6.07592	6.60816
100132163	Cluster 1	2.31771	2.48826	2.74332	2.52279	4.20306	2.49021	2.49529	2.45282	2.78552	3.32083	2.53272	3.32444	2.50467	3.85186
257144	Cluster 1	1.11129	1.80092	1.58751	2.06435	2.21392	1.03026	1.94659	2.00207	2.32795	2.65196	1.44834	1.66921	1.93815	2.61708
4281	Cluster 1	3.21153	3.61549	3.73763	3.63593	4.26118	2.52797	3.29287	3.64692	3.52141	4.23056	2.7735	3.60397	3.23901	4.10717
55214	Cluster 1	2.24588	3.99201	4.3673	3.27175	3.88599	0.80271	3.10625	3.50478	2.92708	3.17262	2.99716	2.67649	3.54661	3.86005
6558	Cluster 1	9.09664	10.38	10.5952	9.94415	10.3149	8.40049	10.3625	10.3477	10.3009	9.78011	9.52448	10.0423	10.1891	10.2721
4828	Cluster 1	2.88886	4.29522	4.37872	3.47917	4.13631	2.85951	4.36969	4.26386	4.07435	4.4653	5.01142	4.41853	4.97628	4.27585
2717	Cluster 1	3.33206	5.33986	5.29186	3.87845	4.4429	2.81438	5.40373	5.4192	5.00724	4.38674	5.84018	4.42408	5.86003	4.6177
8974	Cluster 1	5.56316	5.08976	5.15575	7.02137	7.22662	5.83545	4.99867	5.17415	6.93281	6.44076	5.24018	7.50137	5.2679	6.66653
100532732	Cluster 1	4.35063	4.95715	4.33835	4.46616	5.42196	4.5128	5.01393	5.0324	5.16886	6.10476	4.74972	4.5763	4.82542	5.49518
6480	Cluster 1	3.75928	3.93046	4.35579	4.57347	4.87382	4.28916	3.49116	4.07557	4.51041	5.48923	3.45238	4.50481	4.19031	5.07014
5984	Cluster 1	3.76786	5.27201	5.21111	4.38502	4.6615	3.3663	5.35366	5.29514	5.09714	4.66713	5.59701	5.00792	5.45874	4.65113
6389	Cluster 1	7.28841	8.27293	8.08409	7.42455	8.26182	6.95253	8.22619	8.14348	8.21512	8.06994	8.05306	8.18035	8.24988	8.21753
2956	Cluster 1	4.96429	6.88331	6.89156	5.68374	6.28821	5.20012	7.08863	6.83713	6.81273	6.15302	6.59906	6.31363	6.60982	6.50354
7516	Cluster 1	2.22112	4.70851	4.49348	2.87015	3.6366	0.673888	4.85786	4.53466	4.64318	3.42933	4.17893	3.40519	4.53757	4.05817
26499	Cluster 1	5.0686	5.79837	5.96693	4.99944	6.05019	4.68565	5.89462	5.62647	5.32586	5.78305	6.3396	5.38591	6.00928	5.92616
5033	Cluster 1	5.87234	5.31117	5.76198	7.00549	7.52172	5.63157	5.57289	5.64353	7.77887	6.67504	5.81102	7.90147	5.76968	6.81718
55847	Cluster 1	3.51634	4.70851	4.88249	4.35023	4.81295	3.65787	5.17524	5.13548	4.75788	4.58741	5.60553	4.55117	5.28876	4.82857
55194	Cluster 1	3.02384	3.55966	3.28255	3.78479	4.44792	3.65787	3.16208	3.27229	3.53755	4.83926	3.77793	3.68936	3.34521	4.35912
55321	Cluster 1	3.23645	4.02772	4.0115	5.13116	4.60428	3.37669	3.79471	4.51161	4.86413	4.33188	3.42697	5.05515	4.11891	4.22602
100861518	Cluster 1	1.91636	1.85492	2.05434	3.55095	3.80234	2.32842	1.94659	1.97537	3.45495	3.34873	2.64717	4.00277	2.28507	3.4137
148418	Cluster 1	1.40309	1.49562	2.05434	2.7069	2.30515	0.673888	1.2694	1.67705	1.97173	3.02482	1.54599	2.08789	1.74474	2.55789
29089	Cluster 1	3.30874	5.46669	5.64152	3.86443	4.45789	1.69353	5.79882	5.70373	5.51102	4.77388	6.32763	5.09046	5.96369	4.80755
3958	Cluster 1	7.30323	7.51451	8.00016	7.69049	8.22834	6.75671	7.35431	7.55636	7.09775	8.05415	7.79454	7.2845	7.6916	8.0897
55808	Cluster 1	3.45395	5.59719	5.3247	4.80396	5.31902	2.95963	4.082	4.84968	3.63081	4.74792	4.04338	4.03212	4.74148	5.53921
9771	Cluster 1	4.31012	4.84153	5.19505	5.10456	5.60365	4.49384	4.82797	4.61469	5.06408	5.51408	3.99232	4.93209	4.45564	5.68004
54958	Cluster 1	2.70465	4.15695	4.12435	3.41329	3.95099	2.61827	4.4671	4.39052	3.8791	4.1771	5.09042	4.3791	4.96891	4.33582
100507412	Cluster 1	2.34088	3.07076	2.76088	2.79823	3.54599	2.14618	3.22896	3.07263	3.10013	3.71307	3.20578	3.44937	3.39001	3.24881
445372	Cluster 1	1.35838	2.00578	2.24113	3.20656	3.42917	2.34967	2.60006	2.66819	3.18459	3.72376	2.60247	2.97741	2.37696	3.04834
114134	Cluster 1	1.78736	2.02946	2.36114	2.82743	2.83546	1.47894	2.42857	2.33174	2.59809	2.78042	2.21412	2.85135	2.62199	2.89734
147841	Cluster 1	0.999252	3.03611	2.98665	1.50147	1.92848	-0.233916	3.0775	2.81094	2.59809	2.26958	2.79352	2.16941	2.86352	1.96913
317	Cluster 1	4.20038	4.58612	4.88249	4.69331	5.29973	3.58808	4.68285	4.70685	5.02453	4.82939	4.07644	4.77167	4.2462	5.18545
2568	Cluster 1	4.13561	4.90371	5.02012	5.38792	5.14782	3.28041	4.81061	5.21467	5.32818	6.20737	3.97489	5.53944	5.15563	4.65113
2006	Cluster 1	0.939789	1.1517	1.01514	1.17786	2.4521	0.86305	1.5461	1.538	1.53031	2.20998	1.49799	1.97151	1.48048	2.29334
5567	Cluster 1	4.01114	5.19034	5.73112	6.08835	4.74126	3.34531	5.13046	5.29784	5.38729	5.43496	4.46767	5.45797	4.93907	5.16906
1471	Cluster 1	6.47589	7.16431	7.16574	6.98214	7.86169	6.74373	7.12157	7.10301	6.79353	7.78606	7.96035	7.34861	7.81069	7.95279
55764	Cluster 1	4.63935	5.77929	5.22699	4.68536	5.61484	3.78026	5.24152	5.17121	5.09441	5.38531	4.80007	5.10089	5.26189	5.59426
91373	Cluster 1	3.63357	3.85958	3.78131	3.88541	4.5725	3.57911	3.87207	3.65535	4.21151	4.82443	4.19408	4.35026	3.83283	4.39902
142	Cluster 1	6.18878	8.04144	7.94264	6.49096	7.20384	5.96498	8.1402	7.8327	7.57641	7.05754	7.79703	7.29815	7.73728	7.41206
6624	Cluster 1	1.44647	1.77313	1.37586	1.60628	2.75685	0.375567	2.00881	1.538	1.79496	2.62939	2.48427	1.87761	2.33174	2.57789
6652	Cluster 1	3.33206	5.06706	5.05969	3.92647	4.50675	3.16532	5.22523	5.04208	4.68364	4.01244	4.84872	4.48372	4.75866	4.53825
27101	Cluster 1	5.14957	6.91464	6.9231	5.77649	6.33496	5.15558	7.08953	7.17004	6.69709	6.07792	7.42344	6.35632	7.31842	6.37368
83716	Cluster 1	0.673908	2.2267	1.83973	0.931186	2.0121	0.532425	2.2339	2.31053	1.87339	2.20998	1.54599	1.33423	2.18692	2.08549
7295	Cluster 1	7.1444	9.02194	9.33763	7.71413	8.64899	6.95686	9.29035	9.30372	8.79035	8.67735	10.4335	8.3385	9.80496	8.66832
5983	Cluster 1	4.13561	5.96111	5.94981	4.46616	4.9358	2.85951	6.09973	5.77126	5.60787	4.91118	6.22079	5.19797	5.87389	5.46059
127294	Cluster 1	5.91156	7.14479	7.26447	7.22367	7.23172	5.6294	6.69219	7.09606	7.10047	7.2529	5.48759	6.73329	6.62395	7.35669
54933	Cluster 1	2.43001	1.93232	2.24113	2.87015	3.92246	2.26275	2.40563	2.70115	3.22503	3.99489	2.94441	3.76997	2.81506	3.6013
133	Cluster 1	3.70674	3.22227	3.05943	4.42854	5.92095	3.34531	3.41279	2.96817	5.28818	4.79938	3.90299	6.14755	2.99983	5.08069
80178	Cluster 1	1.78736	3.91147	3.88105	2.35245	3.11301	1.47894	3.99245	4.17278	3.80766	3.10879	4.46142	3.33626	4.34622	3.24881
55367	Cluster 1	4.2924	5.62076	5.09474	4.80028	5.56725	4.73087	5.46882	5.4192	5.5828	5.74943	5.20697	5.10434	5.55778	5.56449
89891	Cluster 1	5.94974	7.17629	7.17805	6.25478	6.50815	5.35259	7.05677	7.06395	6.85522	6.85238	7.35099	6.87164	7.40759	6.83391
56925	Cluster 1	2.34088	3.55151	3.79842	3.51551	3.43928	1.31581	3.22896	3.88788	3.4118	3.07579	3.43973	3.76997	3.40099	3.09073
23149	Cluster 1	0.745111	0.699239	0.759611	1.08419	2.03892	0.456127	0.989787	0.726991	0.988277	1.66144	0.662048	1.07693	1.3505	2.29334
130814	Cluster 1	3.48549	3.69906	4.26023	4.43804	4.54936	3.94286	3.97697	3.96455	4.42619	5.14792	3.88445	4.46232	4.03677	4.56355
115106	Cluster 1	2.82456	4.38514	4.5349	3.91291	3.6968	2.78349	4.27159	4.49291	4.46891	4.15357	4.89115	4.10299	4.60563	3.89236
55603	Cluster 1	4.02552	4.97555	4.86229	4.39967	5.25181	3.93585	4.81061	4.50229	4.35963	4.74792	4.42979	4.24137	4.28823	4.99403
752014	Cluster 1	3.12073	4.46111	4.12435	4.00525	4.10491	3.33469	4.4106	4.49291	4.25121	4.36641	4.87245	4.01017	4.57685	4.28196
5743	Cluster 1	4.76029	4.98769	5.58348	4.70909	6.00158	3.324	4.80624	5.31658	4.99267	5.40869	3.79789	5.17183	5.20034	6.13128
730101	Cluster 1	2.4726	3.69166	3.61744	3.21763	3.86365	2.32842	3.62631	3.41821	3.48023	3.20351	3.34794	3.37113	3.6423	3.42479
81926	Cluster 1	2.79131	3.88576	3.764	3.23952	3.90798	2.71965	3.97697	3.92324	3.74646	3.80656	4.23125	3.89506	4.37436	3.99263
162655	Cluster 1	1.44647	3.26279	2.98665	1.93617	2.88065	1.35835	3.10625	3.62131	3.47185	3.04201	3.30675	2.45599	3.32227	3.09073
5333	Cluster 1	1.78736	2.45367	2.45044	2.33222	2.92447	1.47894	1.88156	2.35264	2.64355	2.69606	1.91839	2.80108	2.48416	3.04834
6687	Cluster 1	5.37675	6.6531	6.38733	5.71337	6.69157	5.95808	6.45299	6.56452	6.3742	6.94895	6.31383	6.08064	6.56045	6.50746
90673	Cluster 1	2.0629	3.11569	2.59453	2.96518	3.52717	2.66985	2.77138	2.79576	3.42054	3.84625	2.69052	3.44937	2.54485	3.47898
56670	Cluster 1	0.436422	0.638948	0.533047	1.38845	1.41734	-0.112743	0.642636	1.7732	1.62403	3.12502	-0.289979	1.94088	1.5997	2.02848
3672	Cluster 1	4.99383	5.94408	6.21327	6.14454	6.48882	5.61193	5.79661	5.779	5.98136	6.54241	4.95476	6.14083	5.60605	6.53714
29937	Cluster 1	3.45395	4.06256	4.18416	3.82153	4.37609	3.35584	4.082	4.17865	4.33212	4.7054	4.68689	4.35607	4.58651	4.50207
389058	Cluster 1	2.73994	3.36868	3.27033	3.54217	3.50809	1.72638	3.30532	3.50478	3.48023	3.40296	3.69521	3.88705	3.47564	3.76728
100652736	Cluster 1	0.673908	1.68643	1.37586	1.08419	2.19018	0.673888	1.62767	2.10419	1.59346	2.29848	1.59245	1.38061	2.39904	1.84257
79154	Cluster 1	4.70332	6.075	5.83427	4.95713	6.03028	4.8512	5.84432	5.71588	5.42684	5.4798	6.05653	5.72164	6.09634	5.90454
440603	Cluster 1	2.34088	3.08212	3.27033	4.04308	3.52717	2.79902	3.06291	3.33664	3.76715	4.09712	3.17558	3.53388	2.95581	3.61104
3795	Cluster 1	1.44647	2.84919	2.65214	2.43065	3.06161	1.82068	2.73503	3.14629	2.93928	2.60646	3.12907	2.73121	2.97063	3.00468
375612	Cluster 1	1.11129	2.45367	2.33792	1.38845	2.65648	-0.112743	2.18084	2.95456	2.1712	1.66144	2.05735	2.0015	2.9104	2.36416
3925	Cluster 1	6.31992	7.83271	7.94697	6.80447	7.40154	3.81886	7.88422	7.81728	8.02635	7.7275	7.91481	7.75732	8.04409	7.6515
114904	Cluster 1	2.7224	3.59182	3.41046	3.43242	4.27816	3.51474	3.9295	3.6968	3.42054	4.34579	4.10876	3.34798	3.81652	4.23864
84250	Cluster 1	1.97677	4.41241	4.64304	2.92522	3.48877	2.14618	4.84513	4.64466	4.22652	2.98981	4.77007	3.57435	4.72846	3.74975
10133	Cluster 1	5.41819	4.84153	5.44367	6.01568	6.49246	5.1616	5.02902	4.86431	5.55134	6.80785	5.40541	6.2681	4.34052	6.36508
475	Cluster 1	3.06616	4.13529	4.27863	3.70836	4.01319	2.94574	4.21991	4.29658	3.95319	4.24548	4.80007	4.24137	4.76718	4.14118
54892	Cluster 1	5.40176	7.43197	7.24198	5.63914	6.29796	3.92881	7.36252	7.13955	7.06401	6.444	6.90078	6.56777	6.94522	6.70797
25941	Cluster 1	5.18841	6.56674	6.59498	5.50551	5.8733	4.47463	6.44598	6.31454	6.19747	5.87225	6.58764	6.20988	6.70264	6.04049
2950	Cluster 1	8.18146	9.36429	9.03562	8.3874	9.06108	8.05373	9.30612	8.97858	8.86123	9.19374	9.88616	8.83494	9.50461	9.17351
79682	Cluster 1	3.81826	5.56717	5.67896	4.36025	4.53058	1.82068	5.86128	5.56512	5.44407	4.92051	5.76866	5.04439	5.60842	5.08419
84152	Cluster 1	4.01114	4.73755	4.71238	5.05913	6.19289	3.61465	5.03277	4.95251	5.41814	4.50922	4.52866	5.75282	5.08586	5.01252
2987	Cluster 1	6.66792	7.1119	7.16821	6.78413	7.61882	6.60927	7.20616	7.20565	7.02015	7.84173	7.82951	7.29588	7.80554	7.70022
5209	Cluster 1	5.89012	6.01102	5.95363	6.19442	7.51397	5.84483	6.0056	5.95843	6.71229	6.63736	5.56825	6.97917	5.62257	6.80768
91544	Cluster 1	4.1021	4.74829	4.42352	4.13354	4.72895	3.74061	4.68285	4.73498	4.53876	5.33389	5.11847	4.03937	4.84968	4.86972
200958	Cluster 1	3.27305	3.74983	3.92845	3.50651	4.71654	3.26931	3.99245	3.29406	3.66061	4.5638	4.93687	4.0891	3.74933	4.57852
11130	Cluster 1	4.6533	6.99726	6.86643	5.00264	5.83555	2.30686	7.07869	6.85829	6.51541	5.75465	7.12176	6.15257	6.97952	6.11426
89849	Cluster 1	2.27022	3.34056	3.00151	2.89795	3.60104	2.58283	3.1892	3.28322	3.65322	3.5899	3.08101	3.05095	3.11105	3.55159
858	Cluster 1	5.1916	5.78452	6.10398	5.43611	5.37799	4.26141	5.49079	6.2754	5.53333	6.42937	5.84738	5.22046	6.02179	6.12958
219736	Cluster 1	0.812965	1.65633	1.83973	1.88153	2.03892	0.976648	1.62767	1.538	1.76784	1.90638	1.44834	1.7061	1.30444	2.45349
89846	Cluster 1	2.4726	3.42332	3.25802	2.95198	3.84096	2.90327	3.20258	3.09761	3.12171	3.71307	3.36142	3.05095	3.36778	3.55159
6241	Cluster 1	5.38792	8.13035	8.04341	5.84235	6.71879	2.56477	8.13802	7.80406	7.56267	6.8426	8.25968	7.15456	7.96856	7.08343
2941	Cluster 1	2.66847	3.59975	3.59803	3.51551	3.7866	2.3706	3.75895	3.54165	2.97529	3.42933	4.16363	3.21352	4.01548	3.79318
8673	Cluster 1	5.36267	6.06787	6.2557	5.70945	6.27839	5.14347	6.16779	6.14968	6.05612	6.59286	6.83589	6.44765	6.65411	6.2653
285758	Cluster 1	0.999252	1.56207	1.50654	2.18206	2.65648	1.62548	1.6668	2.12863	1.62403	2.78042	1.23066	1.59247	1.39514	2.81546
525	Cluster 1	4.39005	4.70851	4.66653	5.50098	5.50848	4.54998	4.30916	4.74687	4.47311	5.91019	4.10075	5.50584	4.42905	5.5918
7429	Cluster 1	6.27401	7.5776	7.52112	7.42395	8.06011	7.18672	7.34227	7.36713	7.0479	7.69119	6.88804	7.01544	7.20703	8.01189
1428	Cluster 1	1.48857	0.866327	1.01514	2.26977	2.6737	1.18009	0.791659	1.11728	2.21201	2.51092	1.0427	2.749	1.52132	2.59762
389816	Cluster 1	1.26456	2.76706	2.36114	2.39208	3.00831	0.456127	2.42857	2.50975	2.10772	1.41983	2.02385	2.67649	2.58394	2.94432
10811	Cluster 1	3.03809	2.57126	2.47193	3.41329	4.24974	3.47663	2.55906	2.33174	3.49684	4.56974	2.12212	3.62339	2.4208	4.10717
90592	Cluster 1	1.82071	2.97645	3.16873	3.14989	3.25707	2.60066	3.09195	3.17004	2.97529	4.02978	2.97979	2.749	3.01421	3.22364
23551	Cluster 1	1.56927	1.77313	1.96624	2.08867	2.93879	0.532425	1.21764	1.94817	1.71202	2.38185	0.572186	2.16941	1.77883	2.74644
10581	Cluster 1	3.49584	3.44989	3.73763	3.55968	4.55866	3.34531	3.78585	3.60398	4.26097	4.77902	4.06	4.55117	4.09205	4.49156
64598	Cluster 1	2.55417	3.62329	3.46506	3.32391	3.92246	3.05324	3.03328	3.59524	3.65322	4.32488	3.67377	4.23507	3.72331	3.96251
56899	Cluster 1	1.05636	1.46121	1.83973	1.50147	2.26025	0.532425	1.2694	1.50104	1.84771	2.40861	1.98954	1.7061	1.39514	1.80911
84057	Cluster 1	1.64569	3.25276	3.44347	2.26977	2.41162	0.375567	3.64602	3.4379	3.42922	2.89838	3.87508	3.05095	3.56626	2.63629
5985	Cluster 1	4.06083	5.76526	5.80494	4.37516	4.88495	3.58808	5.86549	5.779	5.57304	5.03226	5.90373	5.13511	5.84402	4.97152
645166	Cluster 1	1.56927	2.2671	2.16402	1.67214	2.60355	1.18009	2.28509	2.15266	1.94777	2.48602	2.83275	1.46912	2.44223	2.764
347240	Cluster 1	3.32045	4.83146	4.88649	3.55095	3.9368	2.30686	4.81061	4.53008	4.55471	4.4525	4.19408	4.04658	4.5023	4.38206
3249	Cluster 1	1.31223	0.212205	0.687971	1.50147	3.08754	0.739736	0.288546	0.849674	1.59346	2.14782	0.0129508	1.97151	0.430831	2.29334
23228	Cluster 1	3.51634	4.37131	4.27863	4.46151	4.59978	3.21246	3.81227	3.9092	3.94716	4.42655	3.43973	3.7436	3.74071	4.71122
4211	Cluster 1	1.26456	1.62559	1.50654	1.53726	2.49148	1.22676	1.5461	0.962737	1.39507	2.48602	0.974186	1.90959	1.52132	2.57789
171177	Cluster 1	1.44647	2.2671	1.96624	1.76563	2.69072	0.86305	1.62767	2.26716	1.89861	2.11571	1.72345	2.03087	1.87652	2.61708
100131211	Cluster 1	1.71826	2.97645	3.14217	2.39208	2.86575	1.72638	2.84145	2.78041	2.93928	2.84061	2.35551	2.2958	2.69522	3.18503
10950	Cluster 1	2.79131	3.46733	3.6834	2.87015	3.82564	2.78349	3.58606	3.68037	3.94716	4.16146	3.94835	3.48165	3.52669	3.93175
57085	Cluster 1	3.77638	4.28542	4.37872	4.18521	4.66581	3.55188	4.43913	3.99145	4.42184	4.94356	4.64342	4.8438	4.79243	4.6177
619279	Cluster 1	1.21526	1.59418	1.46428	2.06435	3.22238	1.51699	1.45963	1.38411	2.36462	2.04925	0.662048	2.49867	1.10389	3.30989
7083	Cluster 1	5.44784	7.64717	7.30169	5.83338	6.46676	2.7678	7.67408	7.40139	7.14265	6.94895	8.10155	6.98949	7.79932	6.88197
79867	Cluster 1	2.24588	3.4931	3.14217	2.4115	3.31309	1.90919	3.16208	2.96817	3.1743	3.49322	2.90815	3.33626	3.15065	3.15871
25939	Cluster 1	2.95042	4.26562	4.36156	4.00525	3.95804	2.58283	4.39903	4.44506	4.73356	3.856	3.53795	3.91883	4.25228	4.12087
474	Cluster 1	1.31223	3.39626	3.55841	3.07882	2.85068	0.673888	1.97804	2.47205	1.97173	2.65196	1.7646	2.60015	2.94083	3.36848
7368	Cluster 1	5.91735	6.97913	6.98139	6.29061	7.16935	5.80116	6.91672	6.57234	6.52859	6.38796	6.13316	6.46927	6.6814	7.25009
260294	Cluster 1	3.02384	3.90509	3.47573	3.32391	4.26686	3.33469	3.77694	3.82945	3.76715	4.27486	3.84662	2.97741	3.94217	4.14118
29108	Cluster 1	3.36633	3.63876	3.72873	3.65235	4.68717	2.987	4.01536	4.0943	4.18099	4.38674	4.90502	4.50481	4.45564	4.71574
22925	Cluster 1	4.57729	5.63627	5.72218	6.11672	5.95832	4.9657	5.53639	5.52195	5.94095	5.86502	4.43617	5.72164	5.30931	5.98164
80023	Cluster 1	3.13406	2.79496	2.55481	3.46994	4.31704	3.60585	2.12574	2.41358	3.8275	4.77388	2.81327	3.99534	2.9257	4.49683
954	Cluster 1	4.42299	4.60594	4.0261	4.56916	5.75694	4.60402	4.02292	3.90213	4.35963	5.45755	4.34415	4.92428	4.572	5.41683
4282	Cluster 1	7.095	8.29202	8.16589	7.61922	8.20632	6.95946	8.22004	8.09624	8.07453	8.15289	8.9362	8.38724	8.83094	8.14103
401577	Cluster 1	1.21526	1.56207	1.54759	1.57218	2.09112	0.604889	1.45963	1.30053	1.46427	2.32681	1.59245	1.77717	1.3505	1.93852
4968	Cluster 1	2.95042	4.27556	4.3088	3.66048	4.08574	3.3663	4.17991	4.41059	4.26582	4.27486	4.58144	4.04658	4.86959	4.26972
100500808	Cluster 1	1.52948	2.90145	2.74332	2.11259	2.23727	-0.233916	2.62014	2.54649	2.48607	2.55948	2.43413	2.80108	2.62199	2.38701
79622	Cluster 1	3.54655	5.53238	5.32175	4.02429	4.60876	2.987	5.68194	5.37902	5.17662	4.47166	6.05653	4.91643	6.1148	4.67917
284889	Cluster 1	7.16402	8.336	8.2149	7.66645	8.25826	7.02695	8.27646	8.15244	8.13182	8.20628	8.98435	8.433	8.87592	8.19949
63035	Cluster 1	4.08161	4.07399	3.78989	4.07995	5.39366	4.07628	3.61635	3.88788	4.30408	4.76873	3.19076	4.27245	3.47564	5.15248
8916	Cluster 1	2.63137	3.55151	3.59803	3.85027	4.30604	2.90327	3.49116	3.10993	4.14982	3.92248	2.27235	4.20317	3.01421	4.00006
10591	Cluster 1	3.86696	4.82809	5.10164	4.74779	5.019	4.13252	4.8954	5.00955	4.79193	5.15189	5.50287	5.2551	5.43221	4.86972
118881	Cluster 1	3.49584	4.82471	4.68505	4.26742	4.43282	3.51474	4.45038	4.60166	4.40434	4.40678	5.21813	4.541	5.16854	4.66522
6839	Cluster 1	3.83467	5.39786	5.26133	3.87845	4.25547	2.24018	5.35666	5.25962	4.89266	4.78413	5.26906	4.5763	5.35804	4.94866
85458	Cluster 1	2.77439	3.81259	3.84857	3.76228	4.07282	2.60066	3.74987	4.1431	4.06324	3.45523	3.03129	3.88705	3.56626	3.90032
55893	Cluster 1	4.743	4.87132	4.86635	5.21917	5.59689	4.19254	4.80185	4.65731	5.51306	5.5803	4.00096	5.70806	4.49718	5.44977
226	Cluster 1	9.47583	10.1257	9.70858	9.73902	10.673	9.24913	9.82989	9.63062	10.1231	10.4069	10.5807	10.5957	10.2487	10.4519
100507218	Cluster 1	0.151989	0.967853	0.82786	1.26582	2.0121	0.976648	0.92672	0.520867	1.46427	2.32681	0.373701	0.959619	1.1567	1.73978
1663	Cluster 1	5.90962	7.55177	6.96538	5.87767	6.80336	5.92485	7.3347	7.25227	6.99844	7.05966	7.16947	6.31811	7.23569	6.99693
51293	Cluster 1	4.0953	5.77755	5.70187	4.32997	5.02572	3.74061	5.68671	5.779	5.23719	4.94813	6.15654	5.06583	6.38205	5.13233
130612	Cluster 1	1.91636	2.66494	2.53453	2.73799	2.99467	1.93753	2.40563	3.25019	3.05598	3.15693	2.32831	2.2958	3.12437	3.22364
9319	Cluster 1	4.89945	6.83037	6.74923	4.85448	5.74069	3.00049	6.70282	6.58784	6.22016	5.76504	6.65211	5.73731	6.70042	6.01504
344787	Cluster 1	2.43001	3.67674	3.55841	2.99122	3.1504	1.6599	3.67509	3.42809	3.11096	2.93565	3.5019	2.69496	3.39001	3.3218
8718	Cluster 1	2.31771	2.92689	2.31433	2.67513	3.82564	2.97338	2.97213	2.95456	3.20495	3.89436	3.17558	2.76657	2.83139	3.70498
8842	Cluster 1	7.22132	7.27306	7.35543	7.25087	7.7479	6.76464	6.96656	6.90148	7.3006	8.40247	6.32075	7.09844	7.05362	7.99943
1953	Cluster 1	3.73325	3.9492	3.95158	3.9399	4.90332	3.9842	3.74987	3.9092	4.51041	5.40205	3.16024	4.2847	3.2512	4.71122
7167	Cluster 1	8.11245	9.21677	9.22469	8.58281	9.08098	7.96273	9.32152	9.18894	9.38122	9.04127	9.80527	9.33029	9.667	9.06918
150759	Cluster 1	2.36369	2.40019	2.19018	3.12659	3.6968	2.12169	2.53812	2.39355	3.31208	3.69144	1.39692	2.27139	1.87652	3.55159
64105	Cluster 1	3.53655	5.46452	5.64625	3.80695	4.4678	1.35835	5.65057	5.50805	5.42467	4.69457	6.20593	4.88862	5.9544	4.97152
389289	Cluster 1	2.27022	3.07076	3.51766	3.60254	3.23403	2.19394	3.09195	3.38816	3.12171	3.468	3.60745	3.56434	3.42272	3.10458
284992	Cluster 1	2.27022	3.73551	3.31857	2.46822	2.967	0.290242	3.66547	3.52333	3.28364	3.5544	3.19076	2.49867	3.13757	3.24881
158160	Cluster 1	1.52948	3.03611	2.4931	2.52279	2.99467	1.72638	2.45115	2.63445	3.1743	2.69606	2.12212	3.09334	2.84754	2.91317
100506730	Cluster 1	2.00606	2.5873	2.67084	2.67513	3.3349	2.7678	2.31001	2.58232	2.62856	3.73437	2.05735	2.56041	2.5249	3.53121
8705	Cluster 1	2.19593	1.74481	2.36114	3.29284	3.32404	2.34967	2.38231	2.37324	2.7304	3.89436	2.81327	3.46021	2.08161	3.45755
54847	Cluster 1	3.32045	4.07399	4.14457	4.03684	4.5725	2.84462	3.25486	3.45733	3.7395	4.11347	2.73261	3.96522	3.42272	4.62733
55723	Cluster 1	4.54273	6.36865	6.3674	4.80396	5.33534	2.47095	6.51192	6.21248	6.20381	5.6123	6.71513	6.09114	6.63562	5.77191
388403	Cluster 1	5.16588	5.17184	5.3995	6.2467	6.26993	5.33672	5.02149	5.19744	5.42467	6.4261	4.18652	5.82588	4.94659	6.31232
51166	Cluster 1	1.05636	2.53863	2.29034	1.76563	2.432	1.69353	2.57971	2.47205	2.30926	2.55948	2.48427	2.0015	2.4208	2.55789
56477	Cluster 1	0.520004	0.699239	1.54759	1.85342	2.03892	0.375567	0.86077	0.280306	1.46427	2.04925	0.476354	1.28631	0.667583	1.5503
84326	Cluster 1	4.93414	5.77405	5.57606	5.22466	5.8221	4.73895	5.90897	5.65409	5.64	5.9008	6.44778	5.84461	6.28161	5.86235
9148	Cluster 1	3.91406	5.48178	5.23644	5.19136	5.54169	3.17725	4.27792	5.07074	4.16029	4.61639	3.9661	4.51004	4.74148	5.33985
84071	Cluster 1	1.82071	2.47107	2.82907	2.62612	2.49148	0.976648	2.65946	2.73338	2.46933	2.46067	1.95441	2.61962	2.62199	2.95965
377841	Cluster 1	1.21526	2.1639	1.93564	2.03961	2.65648	1.08195	1.21764	2.26716	1.7402	2.08286	1.88145	1.59247	2.05404	2.40951
55038	Cluster 1	4.08161	5.38415	5.35393	4.24053	4.65718	3.02711	5.54691	5.19166	5.14271	4.85393	5.76613	4.78467	5.43488	4.77326
122970	Cluster 1	0.673908	1.27567	1.28166	1.17786	1.86992	1.13185	1.62767	0.962737	1.39507	2.08286	1.54599	1.13219	1.39514	2.29334
57544	Cluster 1	2.29416	3.48456	3.55841	3.29284	2.967	1.27197	3.28031	3.378	3.24483	2.71762	2.92639	3.16134	3.23901	3.36848
55653	Cluster 1	1.40309	1.85492	1.58751	2.62612	2.51077	1.35835	1.5461	1.86333	2.30926	2.87938	2.3006	3.1072	1.43844	2.49616
375444	Cluster 1	2.09051	2.83582	3.28255	2.43065	2.69072	0.739736	3.36601	3.08517	2.79898	2.84061	3.0972	2.7132	3.02845	2.86514
54996	Cluster 1	3.05219	3.54331	3.53818	3.77732	4.23821	3.47663	2.73503	3.25019	3.33997	4.24548	3.16024	3.56434	3.15065	4.39902
272	Cluster 1	1.97677	1.98171	2.40648	3.05433	3.61893	2.91757	2.53812	2.10419	3.16393	3.62455	2.38219	2.78393	2.05404	3.74975
2175	Cluster 1	4.9865	6.82446	6.38308	5.23287	5.95128	5.13737	6.6779	6.57679	6.40643	6.155	6.33789	5.68052	6.55185	6.14475
284656	Cluster 1	3.24875	2.84919	2.82907	4.18521	4.65718	3.9842	2.97213	3.25019	3.63081	4.66713	2.62499	3.879	2.73049	4.71574
1719	Cluster 1	5.45582	6.87598	7.11543	5.8829	5.96183	4.32714	7.16405	6.93217	6.74829	6.0527	6.73079	6.37792	6.78776	6.30634
2595	Cluster 1	2.31771	2.57126	2.29034	2.55806	3.11301	2.04562	2.47339	2.82596	2.75823	3.30668	2.0901	2.63883	2.08161	3.35695
118663	Cluster 1	1.05636	1.62559	0.955376	1.50147	2.30515	1.39968	1.74199	1.25685	1.68328	2.82082	1.91839	1.8449	1.43844	2.05727
285989	Cluster 1	2.34088	2.90145	3.03076	2.55806	3.19878	2.63567	3.14832	3.17004	3.08922	3.71307	2.81327	2.60015	3.21431	3.57168
2821	Cluster 1	7.87765	9.25021	8.62018	8.30902	9.0355	7.73648	8.90931	8.67764	9.10283	8.51986	9.19046	9.28548	9.10166	8.85408
4940	Cluster 1	5.59241	5.44484	5.57606	4.73243	6.23265	3.70808	5.67955	5.31923	6.11917	6.64442	5.41836	5.53944	5.15238	6.60207
83660	Cluster 1	1.60798	1.31474	1.54759	1.60628	2.6737	1.18009	0.561924	1.67705	1.7402	2.48602	0.373701	1.63135	1.52132	2.49616
1786	Cluster 1	5.44784	7.55484	7.10171	5.80246	6.50214	5.4566	7.39783	7.2467	7.00136	6.30672	6.83348	6.29104	6.95643	6.80556
3108	Cluster 1	2.17028	2.18514	2.47193	3.06663	3.42917	2.04562	2.55906	2.68477	3.08922	3.44234	3.08101	3.84632	2.81506	3.04834
723809	Cluster 1	2.5342	3.55151	3.79842	3.71619	3.97897	1.51699	3.26764	4.14909	3.78755	2.60646	2.27235	4.05375	4.14528	4.00006
168455	Cluster 1	1.91636	1.80092	1.90437	2.26977	2.7406	2.04562	2.2339	2.15266	2.51897	3.42933	2.43413	2.412	2.48416	3.1319
100529251	Cluster 1	3.92177	4.79739	4.96815	4.22963	4.68292	3.72444	5.16161	5.03886	5.0585	4.86846	5.49983	4.91643	5.46922	4.95632
2037	Cluster 1	4.76458	5.71321	5.83634	5.35321	5.9442	3.53343	6.30586	6.36298	6.67901	5.35123	5.32859	5.82588	5.81966	5.93394
6843	Cluster 1	1.71826	2.83582	2.55481	2.54054	3.10033	2.12169	2.62014	2.92696	2.99881	3.10879	2.88966	2.24656	2.99983	2.84877
10721	Cluster 1	4.17482	6.00058	5.74001	4.22415	5.15089	1.72638	5.96889	5.61354	5.58862	5.33389	5.1768	4.66329	5.28579	5.35152
93323	Cluster 1	1.78736	3.66167	3.54833	2.33222	2.91001	1.85079	3.43562	3.46695	3.23496	3.02482	3.80777	2.88391	3.76642	2.71065
8321	Cluster 1	1.8533	2.34464	2.47193	2.76842	2.85068	1.93753	2.33452	2.12863	2.43526	3.23374	1.95441	2.78393	2.50467	2.71065
283209	Cluster 1	2.77439	2.53863	3.10139	2.7069	3.77866	2.7678	3.10625	3.30483	3.63832	4.22304	2.43413	2.99242	2.65907	3.86005
7443	Cluster 1	3.36633	4.70851	4.94912	3.69258	3.91524	2.21724	5.16844	4.9353	4.68727	4.00369	4.9592	4.36763	4.9726	4.19398
23491	Cluster 1	1.78736	1.52923	1.32953	2.01444	2.83546	1.43985	1.81347	1.42415	1.82158	2.73886	1.59245	2.16941	1.77883	2.45349
1028	Cluster 1	2.40824	1.95723	1.73698	2.18206	3.94391	1.88029	2.25972	2.28901	2.58261	3.15693	3.01433	3.22627	2.65907	3.80171
123803	Cluster 1	1.82071	3.31189	3.66486	3.17283	3.00831	2.21724	3.67509	3.85164	3.95319	3.64719	3.94835	3.23891	4.08525	2.91317
654342	Cluster 1	1.44647	2.24704	2.21588	1.76563	2.69072	1.82068	2.38231	2.28901	1.68328	2.82082	2.99716	2.08789	2.71296	2.84877
51668	Cluster 1	2.5342	3.72104	4.01882	3.29284	3.68835	2.7678	4.19337	4.12499	4.14982	3.97713	4.70285	4.01017	4.48175	3.70498
9666	Cluster 1	3.79328	3.97382	4.46161	4.20759	4.51633	2.85951	3.97697	4.56631	4.51856	4.41999	3.22064	4.15729	3.91177	4.53825
10384	Cluster 1	0.939789	0.866327	0.893027	1.38845	2.21392	0.673888	0.476427	1.34292	1.76784	2.14782	0.143483	1.07693	1.1567	1.70382
94121	Cluster 1	0.673908	1.77313	1.96624	2.01444	2.0121	1.22676	2.00881	1.92044	2.56696	2.11571	1.59245	2.08789	1.52132	2.16698
114787	Cluster 1	2.03476	3.02438	3.41046	2.26977	3.11301	2.3706	3.36601	3.56869	3.47185	3.40296	3.16024	3.05095	3.36778	3.52092
11119	Cluster 1	2.68668	2.55504	3.2456	3.22862	3.86365	3.04023	3.22896	3.31551	4.00637	4.27486	2.94441	4.01752	2.84754	3.77596
18	Cluster 1	0.673908	1.31474	1.50654	1.08419	2.41162	0.920967	0.92672	1.38411	1.7402	2.11571	0.0129508	1.66921	0.992098	1.87527
5360	Cluster 1	3.14726	4.29033	4.06196	3.65235	4.5353	3.61465	4.03792	3.97806	4.01216	4.4653	4.89579	4.03212	4.84567	4.47566
4826	Cluster 1	1.56927	2.02946	1.90437	2.06435	3.3349	1.47894	1.74199	1.64353	1.97173	2.26958	0.902252	1.66921	1.48048	2.78136
202781	Cluster 1	2.95042	3.32151	3.31857	3.64416	3.84857	3.4175	3.20258	3.55974	3.79429	4.72149	3.36142	3.879	3.23901	3.92396
144406	Cluster 1	2.11759	1.01606	1.28166	2.29089	2.93879	2.09677	1.2694	1.25685	2.6134	3.41621	0.826542	2.89992	1.20765	3.09073
84279	Cluster 1	2.40824	4.07968	4.10386	2.92522	3.31309	2.19394	3.99245	4.14909	3.64579	3.40296	4.49849	3.82132	4.64774	3.35695
159371	Cluster 1	2.19593	3.82617	3.89703	2.73799	3.49846	1.96532	4.02292	3.85896	3.56932	2.60646	3.75769	3.03654	3.88071	3.21088
8631	Cluster 1	3.06616	2.28688	2.47193	3.61096	4.50194	3.68319	2.12574	1.86333	3.05598	4.4653	2.4084	3.77866	2.30859	4.32402
128077	Cluster 1	1.56927	1.62559	2.13737	2.15928	2.85068	2.26275	1.62767	1.57404	2.23199	3.2187	2.12212	2.51954	1.63735	3.18503
27283	Cluster 1	0.25316	2.18514	2.11022	1.73513	1.4969	0.920967	1.45963	2.12863	1.2846	2.53541	2.71172	1.23675	3.04255	2.19315
8997	Cluster 1	5.19478	5.11211	5.13233	5.47123	6.06495	4.55913	5.03651	4.90024	4.90204	5.6604	4.23857	5.07996	4.60563	6.02782
84058	Cluster 1	2.95042	3.63105	3.66486	2.73799	3.99275	2.04562	3.6362	3.32612	3.96518	3.88487	4.2531	4.18368	4.13874	3.96251
54985	Cluster 1	3.59554	4.10218	3.61744	3.56835	4.24974	2.75193	3.97697	4.10049	3.97707	4.62782	4.38431	4.41296	4.44506	4.16782
222962	Cluster 1	3.92177	2.86243	2.89418	4.65718	5.37009	2.93172	2.47339	2.91296	4.86413	4.10532	2.45942	5.50322	3.02845	4.6464
4001	Cluster 1	6.27852	7.96867	7.7745	6.24129	6.93237	4.37972	7.94863	7.72413	7.45309	6.82533	7.74464	7.0713	7.67189	7.29836
10635	Cluster 1	3.61468	5.1477	5.35682	3.87145	4.29496	1.31581	5.30799	5.37392	5.2858	4.63351	5.71456	4.36763	5.20348	4.70669
3600	Cluster 1	2.24588	2.2267	2.67084	2.8129	3.06161	2.34967	2.28509	2.50975	2.85159	3.80656	2.87094	3.18766	2.35453	3.17193
282969	Cluster 1	3.27305	3.53506	3.88105	2.84181	4.37609	3.22401	3.55512	3.64692	3.66796	4.40013	4.33735	3.94221	4.02971	4.26356
27333	Cluster 1	5.81351	6.45861	6.5196	5.97874	6.87955	5.38895	6.40173	6.20675	6.01922	5.96755	5.57115	5.93867	6.07763	6.93915
2302	Cluster 1	2.00606	1.42597	1.54759	2.15928	3.12558	2.21724	1.5461	1.42415	2.23199	3.02482	1.63745	2.88391	1.81213	3.29788
21	Cluster 1	0.812965	0.368902	0.759611	2.03961	1.74515	0.290242	0.0724814	0.365029	1.12279	2.11571	0.143483	1.46912	0.667583	1.5503
3305	Cluster 1	0.87777	1.1517	1.54759	1.93617	2.11653	1.43985	1.2694	1.83391	1.71202	2.80077	1.17069	1.81143	1.5997	1.93852
3107	Cluster 1	5.80936	5.06991	5.3247	5.70356	6.9198	6.16996	5.67716	5.7867	6.25598	7.56308	6.2823	6.48925	6.01644	6.90194
84915	Cluster 1	2.68668	3.89867	3.83204	3.73942	3.7866	2.09677	3.30532	3.59524	3.13238	3.02482	3.34794	3.12093	3.61425	3.59149
283460	Cluster 1	1.68243	2.60317	2.59453	3.1954	3.99275	3.05324	2.53812	3.80691	3.15349	3.80656	1.7646	2.85135	3.08404	3.97765
338799	Cluster 1	2.03476	2.53863	2.33792	2.82743	3.38803	2.58283	2.53812	2.79576	2.6134	3.63591	2.55634	2.27139	2.83139	3.01938
541471	Cluster 1	1.75323	2.79496	3.10139	2.13612	2.34868	1.27197	2.85844	2.79576	2.40037	3.12502	3.652	2.58042	3.36778	2.59762
282679	Cluster 1	1.11129	2.50524	1.99621	2.54054	2.5486	1.99259	2.57971	2.1763	2.0185	2.89838	2.48427	1.8449	2.44223	2.71065
51466	Cluster 1	1.60798	2.72418	2.59453	1.70398	2.85068	1.55407	2.89185	2.71736	2.50261	2.51092	2.7532	2.56041	3.39001	2.72865
246181	Cluster 1	2.03476	2.88856	2.42863	2.67513	2.83546	2.30686	2.55906	2.74923	2.41792	3.62455	2.71172	2.47748	2.89494	3.03393
4060	Cluster 1	0.87777	2.12046	2.70753	3.11479	1.74515	0.86305	1.84792	2.10419	0.786879	3.26336	2.53272	1.66921	2.10867	2.83221
10675	Cluster 1	0.520004	2.32564	2.11022	1.13178	1.28913	-0.000963683	2.12574	1.86333	2.55114	1.61625	2.32831	2.03087	2.18692	1.50922
1031	Cluster 1	2.24588	3.36868	3.10139	2.59249	2.92447	-0.511865	3.25486	2.89882	3.15349	3.49322	3.37477	3.38257	3.17645	3.30989
79583	Cluster 1	1.11129	2.2267	2.11022	1.57218	2.41162	1.08195	1.94659	2.22245	2.04133	1.86834	1.98954	2.56041	1.93815	2.26894
993	Cluster 1	3.17331	5.3184	5.18857	3.20656	3.9996	1.82068	5.48259	5.15643	4.88951	3.856	5.38246	4.06089	5.2709	4.00745
196996	Cluster 1	1.05636	1.35278	1.73698	2.2045	2.0121	0.604889	0.989787	1.6092	1.76784	2.17924	0.476354	1.94088	1.20765	1.70382
11151	Cluster 1	0.939789	1.68643	1.37586	0.760012	1.83973	0.102774	1.10821	0.789636	1.53031	2.14782	2.24353	1.01947	2.30859	2.38701
4900	Cluster 1	2.27022	4.44359	3.98185	2.2045	3.16265	0.976648	4.2067	4.01786	4.07988	3.17262	4.77007	3.98036	4.44506	3.40253
147650	Cluster 1	1.11129	1.19422	1.70104	1.38845	2.19018	1.31581	1.21764	1.57404	1.76784	2.60646	1.7646	1.55252	1.74474	1.93852
84134	Cluster 1	1.11129	1.19422	1.70104	1.42712	2.16605	0.80271	2.00881	1.86333	1.9234	2.29848	2.27235	1.74207	2.21209	1.87527
100652740	Cluster 1	2.31771	2.18514	2.47193	2.33222	3.34569	1.72638	2.77138	2.82596	2.75823	3.20351	3.56149	3.32444	3.07034	3.47898
171391	Cluster 1	1.91636	2.50524	2.33792	2.62612	3.42917	2.68664	2.69774	3.10993	2.92708	3.518	2.60247	2.2213	2.62199	3.27355
201305	Cluster 1	0.436422	1.1517	1.42075	1.96274	2.11653	1.51699	1.50351	1.538	2.08593	2.82082	1.7646	2.2958	1.84468	1.84257
50619	Cluster 1	1.48857	1.19422	1.07253	1.90911	2.92447	2.04562	1.41437	1.25685	2.15035	2.95393	1.54599	2.749	1.3505	2.67395
170958	Cluster 1	1.26456	2.2267	2.42863	1.90911	2.78881	1.51699	2.51686	2.12863	2.08593	2.55948	2.21412	1.59247	2.05404	1.84257
27445	Cluster 1	1.26456	0.866327	1.46428	2.15928	3.17479	2.01935	1.05021	1.74186	1.89861	2.20998	0.476354	1.90959	0.870904	3.19802
1767	Cluster 1	3.29694	3.2325	3.6366	4.01797	3.87114	2.63567	3.01823	2.995	3.52141	4.33188	2.43413	3.37113	2.69522	4.03665
90381	Cluster 1	4.25019	6.03608	5.62003	3.87145	4.88865	2.3706	5.82499	5.49165	5.51714	5.01929	5.05354	4.75856	5.5504	5.28006
153642	Cluster 1	1.64569	1.80092	2.40648	2.29089	2.60355	0.920967	2.12574	2.81094	2.23199	2.01484	1.54599	2.63883	2.50467	2.31733
344405	Cluster 1	1.05636	1.49562	0.955376	1.76563	2.30515	1.55407	1.36764	1.74186	1.82158	2.60646	1.39692	1.46912	1.70982	2.11317
4085	Cluster 1	5.02635	6.72465	6.88956	5.11644	5.69503	2.3706	7.01	6.81565	6.65886	5.86502	7.25588	6.04509	7.03963	6.00215
150197	Cluster 1	1.26456	1.71591	1.58751	1.90911	2.56715	1.7585	2.03895	2.61729	1.59346	2.87938	1.95441	1.77717	2.18692	2.31733
94241	Cluster 1	3.54655	3.96157	3.97434	4.7516	4.13008	2.61827	3.59623	3.90213	4.05766	4.21549	2.73261	4.06799	3.28718	4.54335
284403	Cluster 1	4.33341	6.10873	5.71093	3.9332	4.95705	1.7585	6.00178	5.90106	5.58862	5.28057	5.89912	5.06583	5.9821	5.21449
126070	Cluster 1	1.56927	3.2325	3.27033	2.76842	2.6737	1.59022	3.06291	3.19339	3.07822	2.84061	1.68109	2.51954	2.9257	2.63629
91828	Cluster 1	1.44647	1.19422	1.28166	1.98882	2.09112	1.51699	1.16396	1.67705	2.08593	2.93565	0.974186	1.51142	1.10389	2.47498
7850	Cluster 1	2.17028	3.57583	3.49685	2.65898	3.1504	2.04562	2.77138	3.10993	2.08593	2.78042	3.71634	1.94088	3.48599	3.43579
114899	Cluster 1	1.82071	1.77313	1.83973	2.64264	3.08754	2.58283	1.36764	2.39355	2.56696	4.00369	1.63745	2.16941	2.18692	2.91317
124056	Cluster 1	2.98023	3.89223	3.84033	3.66857	4.10491	2.87425	4.1457	3.65535	4.01793	3.84625	4.6379	4.69116	4.5023	3.89236
9254	Cluster 1	2.91997	3.15927	3.10139	3.23952	4.1731	2.3706	2.77138	3.33664	2.88983	3.17262	1.95441	2.69496	2.94083	3.87629
90835	Cluster 1	2.0629	3.12671	3.03076	2.31171	2.60355	2.07142	3.09195	3.22774	3.20495	3.53024	3.14474	2.3895	3.4119	3.00468
10793	Cluster 1	1.11129	2.2671	2.13737	1.34872	1.64394	0.604889	2.40563	2.28901	2.27114	2.01484	2.0901	2.11558	2.44223	1.96913
130	Cluster 1	0.87777	1.27567	2.21588	1.82474	3.92246	1.18009	3.21583	3.92324	3.61568	1.52138	1.17069	3.26387	3.43346	3.19802
112597	Cluster 1	1.94688	2.92689	3.27033	2.39208	2.78881	1.69353	3.1892	3.02134	2.65839	3.02482	4.10075	2.83478	3.6607	2.79851
389434	Cluster 1	2.03476	2.60317	2.91001	4.13354	3.90069	3.324	3.01823	2.70115	3.13238	3.97713	2.0901	3.69854	2.67726	4.02213
375248	Cluster 1	0.745111	1.98171	1.93564	2.03961	2.28287	1.51699	2.03895	1.89217	2.12919	2.46067	1.10811	1.59247	1.30444	2.08549
23594	Cluster 1	3.45395	5.13138	5.09819	3.40362	3.9996	1.13185	5.34766	5.02591	4.96309	4.22304	5.1768	4.40176	5.26189	4.20044
43849	Cluster 1	2.38614	3.00061	3.23307	2.65898	3.51766	1.47894	2.38231	3.15821	2.51897	2.24009	3.0972	2.56041	3.47564	3.24881
27085	Cluster 1	4.0953	5.41818	5.35393	4.28857	4.47763	2.63567	5.50705	5.06125	5.29295	4.44606	4.87245	4.78897	5.06183	4.9176
9881	Cluster 1	1.44647	0.126975	0.893027	0.760012	2.5486	1.03026	0.719071	0.726991	1.89861	3.17262	1.3436	2.24656	0.870904	2.16698
84000	Cluster 1	1.88517	1.95723	1.99621	2.55806	2.23727	0.976648	1.77817	1.538	1.87339	2.62939	2.38219	2.43416	2.4208	2.95965
100507463	Cluster 1	0.436422	0.0363922	0.162099	0.931186	1.98476	0.976648	1.41437	1.38411	1.65396	2.98981	1.91839	2.11558	1.52132	2.14032
100616211	Cluster 1	1.60798	2.09825	2.47193	2.29089	2.32708	1.62548	2.00881	2.52824	2.15035	3.07579	2.99716	2.85135	2.87931	2.57789
6890	Cluster 1	2.19593	1.38983	1.70104	2.72253	3.92246	3.00049	3.30532	3.18176	3.56932	4.91118	3.29275	3.90303	3.02845	3.90824
171022	Cluster 1	1.91636	1.38983	1.42075	2.6094	2.7406	1.22676	1.16396	1.89217	1.82158	3.33485	2.66901	2.56041	1.77883	2.57789
8458	Cluster 1	4.61104	6.28013	5.91689	4.49375	5.2052	3.74863	6.14026	6.07462	5.92263	5.17934	5.48759	4.85616	5.80733	5.46865
150381	Cluster 1	0.87777	1.98171	1.73698	1.50147	1.80889	0.80271	1.94659	2.10419	1.7402	2.04925	2.85197	2.14275	2.71296	1.80911
675	Cluster 1	4.16836	5.5509	5.5636	3.91971	4.8207	2.3706	5.56773	5.42415	5.29295	4.58155	4.55235	4.15061	4.86959	5.23037
148170	Cluster 1	3.69779	3.74269	3.84857	4.31973	4.65718	2.81438	3.5128	3.29406	3.8275	4.12965	4.32364	4.90854	4.2401	4.30615
79733	Cluster 1	3.47505	5.20341	5.23015	3.55968	4.11755	0.375567	4.95193	4.77035	4.79865	4.09712	4.97682	4.30888	4.96891	4.44875
4502	Cluster 1	2.88886	3.11569	3.18183	2.31171	3.07463	0.86305	3.45809	2.66819	2.74438	4.13766	4.23857	3.25145	3.49627	3.54143
3760	Cluster 1	3.77638	4.16232	4.13112	4.70122	4.61323	3.15328	3.75895	4.00472	4.01216	4.15357	2.66901	4.01017	3.74071	4.74257
84951	Cluster 1	4.03975	6.84546	6.06916	3.12659	5.71596	4.83246	7.22921	6.88005	5.94399	6.74232	7.16371	5.27978	6.56656	5.33104
80263	Cluster 1	1.11129	2.38191	2.16402	1.70398	2.0121	1.93753	2.28509	2.59991	2.36462	3.02482	2.0901	2.19559	2.21209	2.59762
26278	Cluster 1	3.10728	5.21636	5.16897	2.91165	3.87858	2.79902	5.57031	5.02591	4.65802	4.09712	4.58718	3.62339	4.5023	4.21329
330	Cluster 1	3.17331	2.18514	3.8069	3.66048	4.26118	3.29143	4.10355	3.13428	4.09086	4.85879	4.53462	3.65203	2.87931	4.44331
199964	Cluster 1	1.11129	2.02946	2.02557	2.26977	2.21392	0.86305	0.288546	1.6092	1.53031	2.14782	1.28824	1.74207	1.74474	1.99911
78995	Cluster 1	2.31771	3.51842	3.19481	1.53726	2.75685	0.102774	3.26764	3.30483	3.08922	3.02482	3.42697	2.85135	3.62366	3.10458
84765	Cluster 1	1.35838	1.46121	0.612588	1.42712	2.16605	1.35835	1.41437	1.83391	2.0638	2.71762	1.0427	1.42555	1.56104	2.24411
143503	Cluster 1	3.38874	3.08212	3.61744	3.84314	4.8626	2.84462	3.28031	3.95775	4.24139	2.98981	2.50869	4.20317	3.89632	4.26972
66002	Cluster 1	0.151989	1.38983	1.07253	2.22658	2.11653	1.22676	0.642636	0.907313	0.786879	1.82927	1.44834	0.691802	0.932773	2.31733
79805	Cluster 1	1.8533	2.57126	2.40648	2.11259	2.83546	0.80271	2.60006	2.70115	2.97529	2.35459	2.05735	2.24656	2.18692	2.05727
146909	Cluster 1	4.35063	6.00357	5.32765	3.94657	4.93936	1.03026	5.71731	5.64565	5.38729	5.17545	5.40541	4.86026	5.46137	5.17235
65266	Cluster 1	5.65846	6.68978	6.28634	6.7776	6.90073	4.56822	5.66996	6.51324	6.09891	5.92648	4.51063	6.43397	6.12974	6.3865
8431	Cluster 1	3.92177	5.38186	5.53326	5.23287	4.69562	1.27197	5.33557	6.14968	5.33513	3.80656	5.2619	5.60195	6.1014	4.56355
157570	Cluster 1	2.09051	3.64644	3.88105	1.79549	2.51077	0.102774	3.66547	3.42809	3.42054	2.55948	3.5961	2.76657	3.44412	2.83221
54821	Cluster 1	3.57615	5.26952	5.14576	3.54217	4.01994	0.920967	5.42955	5.20608	5.0557	4.02978	5.01569	4.30287	4.97994	4.34168
83982	Cluster 1	1.64569	1.35278	1.83973	2.26977	2.9809	2.17026	2.18084	1.70982	2.43526	3.24863	2.92639	2.83478	2.05404	2.63629
117583	Cluster 1	2.31771	2.63438	3.20768	4.29381	3.67985	3.00049	2.78922	2.79576	3.06714	3.77606	1.63745	3.18766	2.65907	3.74975
9833	Cluster 1	4.31012	5.50097	5.5636	4.15097	4.63537	1.82068	5.58571	5.4822	5.20722	4.59908	5.69606	4.91643	5.5504	4.90578
333	Cluster 1	1.64569	1.0627	1.42075	1.22251	2.432	1.93753	0.719071	0.907313	1.94777	3.23374	0.974186	2.47748	1.67404	2.69241
10293	Cluster 1	2.4726	3.53506	3.43255	1.88153	2.92447	0.604889	3.69415	3.378	3.05598	2.87938	3.67377	2.81803	3.44412	2.79851
3162	Cluster 1	2.03476	3.26279	2.51396	2.7069	2.93879	1.90919	3.36601	3.09761	3.08922	3.09238	4.99854	2.94691	3.2018	3.06261
56164	Cluster 1	0.812965	1.19422	1.58751	2.08867	1.7122	1.31581	1.10821	1.34292	0.839925	2.20998	1.10811	1.18542	0.806263	2.31733
4582	Cluster 1	1.16421	0.917983	0.82786	0.931186	1.67847	0.604889	0.86077	1.16532	1.59346	3.059	1.39692	2.43416	1.90766	1.37847
85477	Cluster 1	3.72447	4.05104	4.30282	5.10754	4.91785	3.34531	2.94055	3.31551	3.89798	4.39345	2.02385	4.55117	3.27528	4.86158
222546	Cluster 1	1.60798	2.18514	2.45044	2.88412	2.88065	0.976648	1.94659	2.76491	2.79898	1.31058	1.0427	3.17456	2.37696	2.36416
8671	Cluster 1	4.75599	4.9786	4.97569	4.97681	5.57644	3.25812	4.63433	4.68641	5.32586	4.77902	2.94441	5.00422	4.29413	5.59426
10733	Cluster 1	4.74734	6.01548	6.15469	4.73629	4.978	1.82068	6.22133	5.96013	5.84041	5.29857	5.94683	5.20443	5.98027	5.22086
83461	Cluster 1	3.8907	5.4946	5.22066	3.29284	4.47763	0.80271	5.26402	5.13849	4.9541	4.42655	5.66107	4.88057	5.54793	4.53825
401115	Cluster 1	1.60798	2.00578	2.19018	2.26977	3.18684	2.43165	2.28509	2.22245	2.0638	3.26336	3.52603	2.91576	3.31067	3.22364
55835	Cluster 1	3.67973	5.07276	4.90241	3.36432	3.97202	1.93753	5.25442	4.96952	4.96906	3.79647	4.8343	3.99534	4.89313	4.5125
55247	Cluster 1	2.19593	3.63105	3.55841	2.39208	2.58546	0.102774	3.96916	3.60398	3.57715	2.38185	3.54977	2.93142	3.27528	2.69241
285313	Cluster 1	3.54655	3.51003	3.67416	4.81493	4.47272	3.31322	2.65946	3.5776	4.19124	4.30365	1.39692	3.7436	3.22671	4.63689
81691	Cluster 1	2.7224	3.74983	3.30666	2.4115	2.88065	0.199551	3.61635	3.05998	3.12171	3.30668	3.22064	3.41636	3.21431	3.19802
353322	Cluster 1	2.40824	0.967853	1.83973	2.82743	3.43928	1.31581	1.81347	1.16532	4.18099	2.73886	1.84355	4.35607	1.84468	2.84877
54855	Cluster 1	1.35838	1.74481	2.05434	2.11259	2.69072	0.739736	1.62767	1.92044	1.46427	1.06363	0.662048	2.47748	1.87652	2.16698
100507424	Cluster 1	3.81826	4.8077	4.36156	3.00406	3.84857	1.39968	4.35779	4.35988	4.24139	4.33188	4.74459	3.71674	4.81725	4.20688
387103	Cluster 1	3.41081	4.70116	4.80841	3.11479	3.62779	0.80271	4.84513	4.48346	4.27548	3.79647	5.52997	3.99534	5.07903	3.83533
55789	Cluster 1	4.75167	5.4024	5.45989	4.42377	4.47272	1.6599	5.3386	5.40427	5.14798	5.42843	5.16916	4.81031	5.2437	5.07719
57405	Cluster 1	3.14726	4.12983	4.23531	2.59249	3.40875	0.199551	4.30297	3.9092	4.04076	3.82654	4.70285	3.77866	4.25228	3.30989
3576	Cluster 1	1.78736	1.10789	3.01621	1.57218	2.16605	0.532425	3.58606	2.63445	3.35827	3.79647	5.78375	0.691802	2.56453	2.69241
3833	Cluster 1	5.37113	6.50474	6.2526	4.5991	5.51327	1.69353	6.37097	6.22953	6.10705	5.72569	6.17192	5.69894	6.35406	5.88259
130576	Cluster 1	0.939789	-0.673898	-0.496492	0.257872	1.9569	1.13185	-0.673898	-0.673898	1.03452	2.26958	0.143483	1.94088	-0.0780402	2.02848
3956	Cluster 1	1.75323	0.441298	0.82786	0.819355	1.64394	-0.233916	1.05021	1.11728	1.84771	2.67418	1.49799	2.2958	1.56104	2.14032
113130	Cluster 1	5.88422	7.25623	6.99722	5.47585	5.81629	2.52797	7.27661	7.06157	6.88944	6.06326	7.19697	6.62668	7.11161	6.26221
22943	Cluster 1	6.64367	6.40418	6.80849	6.0141	5.86957	3.78026	6.33651	6.41234	6.64774	7.61928	6.55869	7.21501	6.80854	6.47049
100861532	Cluster 1	9.59159	8.93117	9.62788	9.61668	10.3282	10.484	10.9683	12.1334	11.2014	13.3384	10.5556	14.2551	11.6448	9.80591

## Sheet: Cluster1_DAVID
Category	Terms	GO Term	PValue	Count	%	Genes	List Total	Pop Hits	Pop Total	Fold Enrichment	Bonferroni	Benjamini	FDR
GOTERM_BP_FAT	DNA metabolic process	GO:0006259	5.77346e-34	89	11.9946	63967, 55237, 1763, 7298, 63922, 2189, 8317, 5371, 8318, 641, 4255, 4968, 5984, 5985, 29128, 2956, 5888, 6119, 7161, 116028, 3305, 675, 81620, 580, 23649, 64785, 10535, 5983, 5982, 3487, 8495, 9401, 80270, 10721, 8208, 9156, 5931, 7517, 8438, 55215, 9319, 84296, 11277, 7515, 317, 7516, 6240, 5557, 6241, 51659, 1786, 3070, 84057, 157570, 7374, 2175, 1643, 10635, 7083, 2177, 5111, 51514, 4173, 5427…	527	506	13528	4.51505	1.33713e-30	1.33713e-30	1.00964e-30
GOTERM_BP_FAT	DNA replication	GO:0006260	4.62458e-29	52	7.00809	63967, 1763, 8317, 63922, 7298, 8318, 641, 5984, 5985, 5888, 6119, 116028, 81620, 675, 23649, 64785, 10535, 5983, 5982, 10721, 8208, 5931, 84296, 11277, 5557, 6240, 6241, 51659, 7083, 5111, 51514, 4173, 5427, 23594, 4172, 4175, 4174, 10036, 5424, 4176, 5426, 1111, 9837, 1017, 79075, 4171, 4998, 9134, 55388, 2237, 993, 3978	527	190	13528	7.02543	1.07105e-25	5.35527e-26	8.0873e-26
GOTERM_BP_FAT	DNA repair	GO:0006281	9.67939e-20	51	6.87332	63967, 1763, 2189, 7298, 5371, 641, 4255, 4968, 5984, 5985, 29128, 5888, 2956, 7161, 6119, 3305, 675, 580, 5983, 5982, 9401, 10721, 8208, 9156, 55215, 8438, 7517, 9319, 11277, 7515, 7516, 7374, 157570, 10635, 1643, 2175, 5111, 2177, 5427, 10036, 5424, 5426, 1111, 55247, 4439, 4521, 2237, 3978, 64858, 83990, 142	527	284	13528	4.60972	2.24175e-16	7.47249e-17	1.6927e-16
GOTERM_BP_FAT	response to DNA damage stimulus	GO:0006974	2.49651e-19	58	7.81671	63967, 2810, 1763, 7298, 2189, 5371, 641, 4255, 4968, 5984, 5985, 29128, 2956, 5888, 7161, 6119, 3305, 675, 580, 5983, 5982, 9401, 79915, 10721, 8208, 9156, 8438, 55215, 7517, 9319, 11277, 7515, 7516, 157570, 7374, 10635, 1643, 2175, 5111, 2177, 51514, 5427, 10036, 5424, 4176, 5426, 55247, 1111, 27244, 4439, 3162, 4521, 2237, 3978, 8914, 64858, 83990, 142	527	373	13528	3.99156	5.78191e-16	1.44548e-16	4.3658e-16
GOTERM_BP_FAT	cell cycle	GO:0007049	9.0673e-19	86	11.5903	63967, 1869, 147841, 63922, 8317, 5371, 8318, 641, 1663, 9696, 3925, 29128, 2956, 5888, 7161, 3576, 675, 81620, 3306, 580, 54892, 6839, 51053, 6502, 79980, 9735, 80270, 1718, 94241, 117583, 55329, 54821, 5595, 5933, 10669, 8208, 4085, 9156, 55215, 8438, 9319, 11130, 113130, 7516, 1028, 27085, 23354, 3070, 1841, 55835, 1031, 84057, 83461, 157570, 2175, 2177, 85444, 93323, 4172, 4175, 10036, 10982,…	527	776	13528	2.84485	2.09999e-15	4.19997e-16	1.58566e-15
GOTERM_BP_FAT	cellular response to stress	GO:0033554	9.9142e-14	63	8.49057	63967, 2810, 1763, 7298, 2189, 5371, 641, 4255, 3638, 4968, 5984, 5985, 29128, 2956, 5888, 7161, 6119, 3305, 675, 580, 5983, 5982, 9401, 9064, 79915, 4891, 10721, 8208, 9156, 8438, 55215, 7517, 9319, 133, 11277, 7515, 7516, 157570, 7374, 2175, 10635, 1643, 5111, 2177, 51514, 5427, 148170, 10036, 5424, 4176, 5426, 55247, 1111, 27244, 4439, 3162, 2237, 4521, 8914, 3978, 64858, 83990, 142	527	566	13528	2.85724	2.29615e-10	3.82692e-11	1.73372e-10
GOTERM_BP_FAT	cell cycle phase	GO:0022403	7.61027e-13	51	6.87332	8438, 9319, 11130, 1869, 147841, 7516, 113130, 8317, 1028, 27085, 23354, 641, 3070, 1663, 1031, 84057, 3925, 83461, 2956, 2175, 5888, 2177, 85444, 93323, 675, 10982, 3306, 5424, 54892, 5426, 1017, 1111, 9088, 3833, 79075, 4439, 6502, 79980, 9735, 50511, 80270, 57405, 993, 8914, 55329, 54821, 203068, 115106, 898, 4085, 9156	527	414	13528	3.16223	1.76261e-09	2.51801e-10	1.33091e-09
GOTERM_BP_FAT	cell cycle process	GO:0022402	3.19293e-12	60	8.08625	1869, 147841, 8317, 5371, 641, 1663, 3925, 2956, 5888, 7161, 3576, 3306, 675, 580, 54892, 6502, 80270, 9735, 79980, 1718, 94241, 55329, 54821, 10669, 4085, 9156, 8438, 9319, 11130, 113130, 7516, 27085, 1028, 23354, 3070, 55835, 1031, 84057, 83461, 2175, 2177, 85444, 93323, 10982, 5424, 5426, 3833, 9088, 1111, 1017, 27244, 79075, 4439, 50511, 57405, 993, 8914, 203068, 115106, 898	527	565	13528	2.726	7.39473e-09	9.24342e-10	5.58361e-09
GOTERM_BP_FAT	DNA-dependent DNA replication	GO:0006261	3.2827e-12	19	2.56065	4173, 5427, 4172, 4175, 4174, 675, 4176, 5424, 1763, 5557, 5983, 8318, 4171, 641, 4998, 9134, 2237, 5984, 5888	527	58	13528	8.40908	7.60275e-09	8.4475e-10	5.74069e-09
GOTERM_BP_FAT	M phase	GO:0000279	1.36818e-10	41	5.52561	8438, 9319, 11130, 147841, 7516, 113130, 23354, 3070, 1663, 84057, 83461, 3925, 2956, 5888, 2175, 2177, 85444, 93323, 3306, 10982, 675, 54892, 1111, 9088, 3833, 1017, 79075, 4439, 80270, 9735, 50511, 79980, 57405, 993, 55329, 8914, 54821, 203068, 115106, 4085, 9156	527	329	13528	3.19898	3.1687e-07	3.1687e-08	2.39262e-07
GOTERM_BP_FAT	steroid biosynthetic process	GO:0006694	3.31301e-09	19	2.56065	133, 4047, 3291, 6713, 10682, 3158, 3157, 4598, 51170, 80270, 10449, 2224, 51478, 6307, 1718, 1727, 114899, 4597, 3422	527	85	13528	5.73796	7.67289e-06	6.97538e-07	5.79367e-06
GOTERM_BP_FAT	nucleotide-excision repair, DNA gap filling	GO:0006297	3.49355e-09	10	1.34771	5427, 5424, 5984, 3978, 5985, 5426, 5983, 6119, 5982, 5111	527	17	13528	15.0999	8.09102e-06	6.74254e-07	6.10939e-06
GOTERM_BP_FAT	sterol biosynthetic process	GO:0016126	3.88444e-09	13	1.75202	10449, 2224, 1718, 6307, 4047, 1727, 4597, 6713, 3158, 10682, 3157, 4598, 3422	527	35	13528	9.53451	8.99632e-06	6.92027e-07	6.79297e-06
GOTERM_BP_FAT	cholesterol biosynthetic process	GO:0006695	2.19715e-08	11	1.48248	10449, 2224, 1718, 4047, 1727, 4597, 3158, 10682, 4598, 3157, 3422	527	26	13528	10.8603	5.08847e-05	3.63471e-06	3.8423e-05
GOTERM_BP_FAT	DNA replication initiation	GO:0006270	4.84219e-08	9	1.21294	4173, 4998, 4172, 4175, 9134, 4174, 4176, 8318, 4171	527	16	13528	14.4393	0.000112139	7.47632e-06	8.46785e-05
GOTERM_BP_FAT	nucleotide-excision repair	GO:0006289	1.29824e-07	14	1.88679	5427, 675, 5424, 5426, 55247, 5983, 5982, 4968, 5984, 3978, 5985, 1643, 6119, 5111	527	55	13528	6.53414	0.000300628	1.87919e-05	0.000227032
GOTERM_BP_FAT	cell division	GO:0051301	4.83237e-07	32	4.31267	2054, 11130, 147841, 113130, 8317, 64946, 23354, 3070, 55835, 83461, 85444, 93323, 4174, 675, 10982, 54892, 1017, 3833, 9735, 50511, 79980, 57405, 9134, 117583, 993, 3978, 8914, 54821, 115106, 898, 4085, 896	527	295	13528	2.78452	0.00111855	6.58317e-05	0.000845064
GOTERM_BP_FAT	DNA recombination	GO:0006310	5.62693e-07	18	2.42588	8438, 7517, 9319, 675, 11277, 55237, 7516, 1111, 4439, 9401, 641, 84057, 3978, 7374, 2956, 5888, 10635, 9156	527	105	13528	4.40054	0.00130235	7.23973e-05	0.000984014
GOTERM_BP_FAT	mitotic cell cycle	GO:0000278	1.09389e-06	36	4.85175	11130, 1869, 147841, 113130, 8317, 27085, 1028, 23354, 641, 3070, 1663, 1031, 3925, 83461, 85444, 93323, 10982, 5424, 54892, 5426, 1111, 1017, 9088, 3833, 79075, 6502, 79980, 9735, 57405, 993, 8914, 54821, 203068, 115106, 898, 4085	527	370	13528	2.49761	0.00253024	0.00013333	0.00191294
GOTERM_BP_FAT	steroid metabolic process	GO:0008202	1.0973e-06	25	3.36927	8542, 133, 4047, 3291, 6713, 3158, 10682, 3157, 4598, 51170, 80270, 10449, 2224, 51478, 6307, 1718, 3638, 1727, 4597, 114899, 8431, 7533, 3422, 2172, 706	527	202	13528	3.17696	0.00253812	0.000127059	0.0019189
GOTERM_BP_FAT	hexose metabolic process	GO:0019318	1.59099e-06	24	3.2345	2584, 5256, 5165, 283209, 130589, 226, 90673, 5163, 230, 2592, 5210, 5211, 3939, 7167, 5209, 5836, 5313, 2524, 2026, 3795, 2203, 6652, 2542, 2821	527	192	13528	3.20873	0.00367796	0.000175448	0.00278223
GOTERM_BP_FAT	monosaccharide metabolic process	GO:0005996	1.78776e-06	26	3.50404	64122, 2584, 5165, 5256, 283209, 130589, 226, 90673, 230, 5163, 2592, 51005, 5210, 5211, 3939, 7167, 5209, 5836, 5313, 2524, 2026, 3795, 6652, 2203, 2542, 2821	527	222	13528	3.00638	0.00413191	0.000188185	0.00312633
GOTERM_BP_FAT	fructose metabolic process	GO:0006000	1.78801e-06	8	1.07817	5209, 226, 230, 3795, 6652, 2203, 5210, 5211	527	17	13528	12.0799	0.00413247	0.000180029	0.00312676
GOTERM_BP_FAT	oxidation reduction	GO:0055114	1.80695e-06	51	6.87332	79001, 22977, 7295, 35, 8574, 150209, 51170, 123099, 1727, 115817, 8974, 27035, 3291, 5743, 79758, 5033, 80270, 9540, 54996, 79154, 51097, 10437, 1718, 6307, 51478, 1719, 56898, 2330, 3248, 6652, 112399, 55214, 26063, 6240, 6241, 5352, 64757, 84695, 66002, 622, 3418, 389434, 130, 246181, 6713, 5768, 55349, 55240, 3162, 6389, 3939	527	639	13528	2.04877	0.00417616	0.000174356	0.00315989
GOTERM_BP_FAT	meiosis	GO:0007126	5.34353e-06	16	2.15633	8438, 9319, 3306, 675, 7516, 1111, 4439, 80270, 50511, 55329, 84057, 2175, 5888, 2956, 2177, 9156	527	98	13528	4.19099	0.0122994	0.000494903	0.00934416
GOTERM_BP_FAT	M phase of meiotic cell cycle	GO:0051327	5.34353e-06	16	2.15633	8438, 9319, 3306, 675, 7516, 1111, 4439, 80270, 50511, 55329, 84057, 2175, 5888, 2956, 2177, 9156	527	98	13528	4.19099	0.0122994	0.000494903	0.00934416
GOTERM_BP_FAT	meiotic cell cycle	GO:0051321	6.89744e-06	16	2.15633	8438, 9319, 3306, 675, 7516, 1111, 4439, 80270, 50511, 55329, 84057, 2175, 5888, 2956, 2177, 9156	527	100	13528	4.10717	0.0158476	0.000614216	0.0120613
GOTERM_BP_FAT	sterol metabolic process	GO:0016125	7.81584e-06	16	2.15633	8542, 4047, 6713, 10682, 3158, 3157, 4598, 10449, 2224, 6307, 1718, 3638, 4597, 1727, 8431, 3422	527	101	13528	4.06651	0.0179387	0.000670203	0.0136672
GOTERM_BP_FAT	cholesterol metabolic process	GO:0008203	1.17474e-05	15	2.02156	8542, 4047, 6713, 10682, 3158, 3157, 4598, 10449, 2224, 1718, 3638, 4597, 1727, 8431, 3422	527	92	13528	4.1853	0.0268405	0.000971216	0.0205415
GOTERM_BP_FAT	regulation of cell cycle	GO:0051726	1.50572e-05	31	4.1779	11130, 2810, 1869, 10950, 8317, 2189, 1028, 27085, 8318, 5371, 641, 1031, 10733, 675, 81620, 5743, 1111, 1017, 9088, 858, 51053, 6502, 1870, 9735, 9134, 993, 8914, 3248, 83990, 4085, 896	527	331	13528	2.40412	0.0342717	0.00120178	0.0263282
GOTERM_BP_FAT	nuclear division	GO:0000280	1.59006e-05	24	3.2345	93323, 11130, 10982, 147841, 54892, 113130, 1017, 3833, 9088, 79075, 23354, 79980, 9735, 3070, 57405, 1663, 993, 8914, 83461, 203068, 54821, 115106, 4085, 85444	527	220	13528	2.80035	0.0361563	0.00122679	0.0278028
GOTERM_BP_FAT	mitosis	GO:0007067	1.59006e-05	24	3.2345	93323, 11130, 10982, 147841, 54892, 113130, 1017, 3833, 9088, 79075, 23354, 79980, 9735, 3070, 57405, 1663, 993, 8914, 83461, 203068, 54821, 115106, 4085, 85444	527	220	13528	2.80035	0.0361563	0.00122679	0.0278028
GOTERM_BP_FAT	M phase of mitotic cell cycle	GO:0000087	2.12162e-05	24	3.2345	93323, 11130, 10982, 147841, 54892, 113130, 1017, 3833, 9088, 79075, 23354, 79980, 9735, 3070, 57405, 1663, 993, 8914, 83461, 203068, 54821, 115106, 4085, 85444	527	224	13528	2.75034	0.0479496	0.00158382	0.0370957
GOTERM_BP_FAT	lipid biosynthetic process	GO:0008610	2.47625e-05	30	4.04313	9514, 133, 4047, 4598, 51170, 283, 10449, 2224, 123099, 7167, 51196, 1727, 114899, 254531, 23590, 3291, 6713, 84649, 5743, 3158, 10682, 3157, 80235, 80270, 4282, 6307, 51478, 1718, 4597, 3422	527	323	13528	2.38419	0.0557371	0.0017906	0.0432949
GOTERM_BP_FAT	organelle fission	GO:0048285	3.02371e-05	24	3.2345	93323, 11130, 10982, 147841, 54892, 113130, 1017, 3833, 9088, 79075, 23354, 79980, 9735, 3070, 57405, 1663, 993, 8914, 83461, 203068, 54821, 115106, 4085, 85444	527	229	13528	2.69029	0.0676342	0.00211987	0.0528643
GOTERM_BP_FAT	interphase of mitotic cell cycle	GO:0051329	4.33649e-05	15	2.02156	1869, 5424, 113130, 5426, 1017, 8317, 1111, 27085, 1028, 6502, 641, 1663, 1031, 993, 898	527	103	13528	3.73832	0.0955564	0.00294962	0.0758079
GOTERM_BP_FAT	protein oligomerization	GO:0051259	4.72765e-05	20	2.69542	445372, 3251, 2644, 23590, 230, 6240, 2705, 6505, 6241, 858, 330, 282679, 5211, 641, 4282, 10392, 200958, 6470, 51129, 53840, 5888	527	174	13528	2.95056	0.103713	0.00312354	0.0826433
GOTERM_BP_FAT	interphase	GO:0051325	5.98765e-05	15	2.02156	1869, 5424, 113130, 5426, 1017, 8317, 1111, 27085, 1028, 6502, 641, 1663, 1031, 993, 898	527	106	13528	3.63252	0.129492	0.00384476	0.104658
GOTERM_BP_FAT	isoprenoid biosynthetic process	GO:0008299	8.16684e-05	7	0.943396	2224, 23590, 4597, 3158, 4598, 3157, 3422	527	20	13528	8.98444	0.172339	0.00509917	0.142723
GOTERM_BP_FAT	glucose metabolic process	GO:0006006	9.43489e-05	18	2.42588	283209, 5165, 5256, 226, 230, 5163, 90673, 2592, 5211, 3939, 7167, 5836, 5313, 2026, 2203, 6652, 2542, 2821	527	153	13528	3.01998	0.196294	0.00573408	0.164866
GOTERM_BP_FAT	cytoskeleton organization	GO:0007010	0.000202695	34	4.58221	11130, 2006, 6443, 11151, 23354, 283, 27445, 55835, 51466, 9696, 51196, 3925, 9148, 85462, 93323, 26499, 675, 50861, 226, 6624, 858, 10376, 7429, 2302, 57405, 89846, 5338, 23363, 203068, 2037, 85477, 115106, 83660, 4281	527	436	13528	2.00178	0.374678	0.011966	0.353874
GOTERM_BP_FAT	DNA duplex unwinding	GO:0032508	0.000490304	6	0.808625	4173, 4175, 4176, 5888, 9401, 4171	527	18	13528	8.55661	0.678842	0.0279962	0.853968
GOTERM_BP_FAT	DNA geometric change	GO:0032392	0.000490304	6	0.808625	4173, 4175, 4176, 5888, 9401, 4171	527	18	13528	8.55661	0.678842	0.0279962	0.853968
GOTERM_BP_FAT	deoxyribonucleotide metabolic process	GO:0009262	0.000494638	7	0.943396	1841, 4521, 4968, 10591, 7298, 6240, 6241	527	27	13528	6.65514	0.682051	0.027561	0.861487
GOTERM_BP_FAT	base-excision repair	GO:0006284	0.000494638	7	0.943396	5424, 4968, 1763, 7374, 55247, 5111, 142	527	27	13528	6.65514	0.682051	0.027561	0.861487
GOTERM_BP_FAT	DNA strand elongation during DNA replication	GO:0006271	0.000551231	4	0.539084	2237, 1763, 5984, 5983	527	5	13528	20.5359	0.721128	0.0299473	0.959605
GOTERM_BP_FAT	double-strand break repair	GO:0006302	0.000612511	10	1.34771	8438, 9319, 675, 2237, 7516, 5888, 10635, 83990, 9401, 641	527	62	13528	4.1403	0.758046	0.0324617	1.06575
GOTERM_BP_FAT	double-strand break repair via homologous recombination	GO:0000724	0.000644305	6	0.808625	8438, 675, 7516, 5888, 10635, 641	527	19	13528	8.10626	0.775233	0.0333558	1.12077
GOTERM_BP_FAT	recombinational repair	GO:0000725	0.000644305	6	0.808625	8438, 675, 7516, 5888, 10635, 641	527	19	13528	8.10626	0.775233	0.0333558	1.12077
GOTERM_BP_FAT	response to hypoxia	GO:0001666	0.000717189	15	2.02156	133, 3291, 7515, 230, 18, 5371, 5352, 768, 283, 4891, 3162, 51129, 1803, 481, 112399	527	134	13528	2.87349	0.810166	0.0362512	1.24681
GOTERM_BP_FAT	microtubule-based process	GO:0007017	0.000902299	22	2.96496	93323, 11130, 1767, 146909, 675, 50861, 3833, 858, 347240, 23354, 10376, 113220, 6687, 57405, 55835, 9696, 3925, 9148, 203068, 3797, 115106, 4281	527	253	13528	2.23216	0.876395	0.044432	1.56623
GOTERM_BP_FAT	regulation of cyclin-dependent protein kinase activity	GO:0000079	0.00106482	9	1.21294	9134, 1031, 2810, 993, 9088, 1111, 1028, 641, 896	527	54	13528	4.2783	0.915199	0.0511446	1.84587
GOTERM_BP_FAT	DNA strand elongation	GO:0022616	0.00107061	4	0.539084	2237, 1763, 5984, 5983	527	6	13528	17.1132	0.916329	0.0503718	1.85582
GOTERM_BP_FAT	response to oxygen levels	GO:0070482	0.00118443	15	2.02156	133, 3291, 7515, 230, 18, 5371, 5352, 768, 283, 4891, 3162, 51129, 1803, 481, 112399	527	141	13528	2.73083	0.935737	0.0544757	2.05119
GOTERM_BP_FAT	cellular carbohydrate catabolic process	GO:0044275	0.00165415	11	1.48248	3939, 7167, 226, 5836, 230, 5313, 2524, 2026, 6652, 2821, 5211	527	85	13528	3.32198	0.978381	0.0738173	2.85361
GOTERM_BP_FAT	DNA unwinding during replication	GO:0006268	0.00165675	5	0.673854	4173, 4175, 4176, 5888, 4171	527	14	13528	9.1678	0.978511	0.0725333	2.85803
GOTERM_BP_FAT	microtubule cytoskeleton organization	GO:0000226	0.00176675	15	2.02156	93323, 11130, 675, 50861, 858, 23354, 10376, 57405, 55835, 9696, 3925, 203068, 9148, 115106, 4281	527	147	13528	2.61937	0.983351	0.0757364	3.04504
GOTERM_BP_FAT	cell proliferation	GO:0008283	0.00180211	31	4.1779	2006, 2810, 1869, 7295, 3600, 10293, 3070, 3638, 1841, 6941, 51196, 29128, 5111, 706, 3251, 675, 10982, 79733, 2013, 4176, 5174, 10591, 6624, 9837, 3487, 6502, 4282, 3162, 993, 5931, 896	527	436	13528	1.82515	0.984663	0.0757937	3.10508
GOTERM_BP_FAT	glycolysis	GO:0006096	0.00210333	8	1.07817	3939, 7167, 226, 230, 5313, 2026, 2821, 5211	527	47	13528	4.36933	0.992376	0.0863471	3.61514
GOTERM_BP_FAT	mismatch repair	GO:0006298	0.0024279	6	0.808625	11277, 2956, 7161, 5111, 4439, 9156	527	25	13528	6.16076	0.996411	0.0972963	4.1619
GOTERM_BP_FAT	cell cycle checkpoint	GO:0000075	0.00276263	11	1.48248	11130, 9134, 81620, 2189, 1111, 5371, 8318, 83990, 4085, 9735, 641	527	91	13528	3.10295	0.99835	0.10811	4.72271
GOTERM_BP_FAT	deoxyribonucleotide biosynthetic process	GO:0009263	0.00282751	4	0.539084	1841, 7298, 6240, 6241	527	8	13528	12.8349	0.998581	0.108678	4.83106
GOTERM_BP_FAT	carbohydrate catabolic process	GO:0016052	0.00340135	12	1.61725	3939, 7167, 226, 5836, 230, 2760, 5313, 2524, 2026, 6652, 2821, 5211	527	109	13528	2.82604	0.999626	0.127202	5.78426
GOTERM_BP_FAT	alcohol catabolic process	GO:0046164	0.00411134	10	1.34771	3939, 7167, 226, 230, 5313, 2524, 2026, 6652, 2821, 5211	527	81	13528	3.16911	0.999928	0.149321	6.95118
GOTERM_BP_FAT	protein complex biogenesis	GO:0070271	0.00457276	33	4.44744	445372, 2644, 2705, 6240, 6241, 330, 5371, 283, 641, 5211, 8673, 55835, 10392, 6470, 5888, 2175, 3108, 3251, 10036, 23590, 230, 6505, 858, 10376, 282679, 7429, 1870, 9735, 4282, 200958, 51129, 53840, 203068, 8208	527	505	13528	1.67743	0.999975	0.162147	7.70222
GOTERM_BP_FAT	protein complex assembly	GO:0006461	0.00457276	33	4.44744	445372, 2644, 2705, 6240, 6241, 330, 5371, 283, 641, 5211, 8673, 55835, 10392, 6470, 5888, 2175, 3108, 3251, 10036, 23590, 230, 6505, 858, 10376, 282679, 7429, 1870, 9735, 4282, 200958, 51129, 53840, 203068, 8208	527	505	13528	1.67743	0.999975	0.162147	7.70222
GOTERM_BP_FAT	hexose catabolic process	GO:0019320	0.00515341	9	1.21294	3939, 7167, 226, 230, 5313, 2524, 2026, 2821, 5211	527	69	13528	3.34824	0.999994	0.178125	8.63923
GOTERM_BP_FAT	meiosis I	GO:0007127	0.00535654	7	0.943396	9319, 1111, 5888, 2956, 2177, 4439, 80270	527	42	13528	4.2783	0.999996	0.181785	8.9649
GOTERM_BP_FAT	regulation of peptidase activity	GO:0052547	0.0061132	10	1.34771	4255, 1718, 4891, 10392, 2810, 317, 29108, 5371, 1471, 150209	527	86	13528	2.98486	0.999999	0.201821	10.1684
GOTERM_BP_FAT	monosaccharide catabolic process	GO:0046365	0.00613051	9	1.21294	3939, 7167, 226, 230, 5313, 2524, 2026, 2821, 5211	527	71	13528	3.25392	0.999999	0.199509	10.1958
GOTERM_BP_FAT	cell cycle arrest	GO:0007050	0.00671573	11	1.48248	1718, 94241, 1031, 580, 27244, 1028, 7161, 27085, 5371, 10669, 3576	527	103	13528	2.74144	1	0.213446	11.116
GOTERM_BP_FAT	isoprenoid metabolic process	GO:0006720	0.00675307	7	0.943396	2224, 23590, 4597, 3158, 4598, 3157, 3422	527	44	13528	4.08384	1	0.21162	11.1744
GOTERM_BP_FAT	glucose catabolic process	GO:0006007	0.00697367	8	1.07817	3939, 7167, 226, 230, 5313, 2026, 2821, 5211	527	58	13528	3.54067	1	0.214869	11.5188
GOTERM_BP_FAT	centrosome organization	GO:0051297	0.00736071	6	0.808625	93323, 55835, 675, 9696, 115106, 23354	527	32	13528	4.81309	1	0.222463	12.12
GOTERM_BP_FAT	spindle organization	GO:0007051	0.00754237	7	0.943396	93323, 57405, 11130, 3925, 203068, 115106, 23354	527	45	13528	3.99308	1	0.224402	12.4008
GOTERM_BP_FAT	negative regulation of cell proliferation	GO:0008285	0.00754642	25	3.36927	2810, 675, 133, 10950, 5743, 5768, 1111, 27244, 1028, 27085, 858, 5371, 8764, 3600, 163702, 283, 2302, 10437, 1718, 3162, 1031, 85477, 10669, 2172, 3576	527	361	13528	1.77769	1	0.221686	12.407
GOTERM_BP_FAT	male meiosis	GO:0007140	0.00798368	5	0.673854	9319, 3306, 675, 2175, 50511	527	21	13528	6.11186	1	0.230081	13.0795
GOTERM_BP_FAT	DNA damage response, signal transduction resulting in induction of apoptosis	GO:0008630	0.00840393	6	0.808625	3162, 2810, 675, 2956, 7161, 5371	527	33	13528	4.66724	1	0.237741	13.7212
GOTERM_BP_FAT	nucleobase, nucleoside and nucleotide biosynthetic process	GO:0034404	0.00843942	16	2.15633	3251, 133, 10312, 226, 7298, 6240, 6241, 5634, 272, 4833, 1841, 1719, 6470, 481, 525, 377841	527	193	13528	2.12807	1	0.235769	13.7752
GOTERM_BP_FAT	nucleobase, nucleoside, nucleotide and nucleic acid biosynthetic process	GO:0034654	0.00843942	16	2.15633	3251, 133, 10312, 226, 7298, 6240, 6241, 5634, 272, 4833, 1841, 1719, 6470, 481, 525, 377841	527	193	13528	2.12807	1	0.235769	13.7752
GOTERM_BP_FAT	regulation of DNA replication	GO:0006275	0.00999211	8	1.07817	81620, 675, 1763, 1017, 5111, 51053, 8318, 641	527	62	13528	3.31224	1	0.269699	16.1061
GOTERM_BP_FAT	microtubule organizing center organization	GO:0031023	0.0107887	6	0.808625	93323, 55835, 675, 9696, 115106, 23354	527	35	13528	4.40054	1	0.284637	17.2788
GOTERM_BP_FAT	response to organic nitrogen	GO:0010243	0.0108758	8	1.07817	79001, 3251, 5743, 230, 3157, 839, 898, 2774	527	63	13528	3.25966	1	0.283404	17.4061
GOTERM_BP_FAT	response to gamma radiation	GO:0010332	0.0111105	5	0.673854	675, 7516, 2177, 5371, 839	527	23	13528	5.5804	1	0.285414	17.7482
GOTERM_BP_FAT	regulation of caspase activity	GO:0043281	0.011495	9	1.21294	4255, 1718, 4891, 10392, 2810, 317, 29108, 5371, 150209	527	79	13528	2.92441	1	0.290567	18.3056
GOTERM_BP_FAT	macromolecular complex subunit organization	GO:0043933	0.0117732	41	5.52561	445372, 55723, 2644, 2705, 6240, 6241, 330, 5371, 64946, 283, 641, 8673, 5211, 3070, 51466, 55835, 10392, 6470, 3925, 5888, 2175, 3108, 3251, 10036, 23590, 230, 6505, 858, 4171, 10376, 282679, 7429, 1870, 50511, 9735, 4282, 8458, 200958, 51129, 53840, 203068, 8208	527	710	13528	1.48234	1	0.293333	18.7067
GOTERM_BP_FAT	mitotic sister chromatid segregation	GO:0000070	0.0121385	6	0.808625	11130, 1663, 113130, 3833, 79075, 4085	527	36	13528	4.2783	1	0.297815	19.2306
GOTERM_BP_FAT	DNA damage response, signal transduction	GO:0042770	0.0123521	9	1.21294	3162, 2810, 675, 1111, 2956, 7161, 5371, 83990, 641	527	80	13528	2.88786	1	0.299091	19.5355
GOTERM_BP_FAT	chromosome segregation	GO:0007059	0.0132552	9	1.21294	57405, 11130, 1663, 113130, 3833, 79075, 4085, 64946, 79980	527	81	13528	2.8522	1	0.314003	20.8125
GOTERM_BP_FAT	monosaccharide biosynthetic process	GO:0046364	0.0135983	6	0.808625	7167, 5836, 2026, 6652, 2203, 2821	527	37	13528	4.16268	1	0.317535	21.2926
GOTERM_BP_FAT	sister chromatid segregation	GO:0000819	0.0135983	6	0.808625	11130, 1663, 113130, 3833, 79075, 4085	527	37	13528	4.16268	1	0.317535	21.2926
GOTERM_BP_FAT	nucleotide biosynthetic process	GO:0009165	0.0139178	15	2.02156	3251, 133, 10312, 226, 7298, 6240, 6241, 5634, 272, 4833, 1719, 1841, 481, 525, 377841	527	186	13528	2.07015	1	0.32052	21.7372
GOTERM_BP_FAT	maintenance of fidelity during DNA-dependent DNA replication	GO:0045005	0.013955	3	0.404313	675, 5424, 641	527	5	13528	15.4019	1	0.318127	21.789
GOTERM_BP_FAT	regulation of endopeptidase activity	GO:0052548	0.0142056	9	1.21294	4255, 1718, 4891, 10392, 2810, 317, 29108, 5371, 150209	527	82	13528	2.81742	1	0.319756	22.1358
GOTERM_BP_FAT	negative regulation of DNA metabolic process	GO:0051053	0.0168626	6	0.808625	81620, 675, 2956, 51053, 8318, 641	527	39	13528	3.9492	1	0.364105	25.7255
GOTERM_BP_FAT	induction of apoptosis by intracellular signals	GO:0008629	0.0178647	7	0.943396	3162, 2810, 675, 2956, 7161, 5371, 9540	527	54	13528	3.32757	1	0.377752	27.0383
GOTERM_BP_FAT	G1/S transition of mitotic cell cycle	GO:0000082	0.0210557	7	0.943396	1031, 993, 113130, 5426, 8317, 6502, 898	527	56	13528	3.20873	1	0.425222	31.0746
GOTERM_BP_FAT	cell death	GO:0008219	0.0218265	40	5.39084	2810, 11277, 1869, 1191, 317, 333, 330, 8743, 5371, 150209, 8764, 440603, 83593, 283, 6687, 10392, 83464, 29108, 7161, 8997, 10133, 8718, 706, 8542, 3251, 230, 474, 839, 1870, 1718, 89846, 55367, 4891, 3162, 55240, 3956, 94241, 84951, 57449, 112399	527	719	13528	1.42809	1	0.433279	32.0175
GOTERM_BP_FAT	negative regulation of DNA replication	GO:0008156	0.0220618	5	0.673854	81620, 675, 51053, 8318, 641	527	28	13528	4.5839	1	0.433213	32.303
GOTERM_BP_FAT	regulation of cell proliferation	GO:0042127	0.0227378	43	5.79515	2810, 133, 10950, 11151, 1191, 8317, 1028, 27085, 961, 5371, 8764, 3600, 79805, 163702, 283, 83879, 641, 1663, 1031, 8792, 2175, 2172, 3576, 27035, 675, 10312, 5743, 5768, 1111, 1017, 27244, 858, 2264, 2302, 10437, 1718, 3162, 3549, 4597, 8914, 85477, 10669, 112399	527	787	13528	1.40254	1	0.439546	33.1168
GOTERM_BP_FAT	death	GO:0016265	0.0235106	40	5.39084	2810, 11277, 1869, 1191, 317, 333, 330, 8743, 5371, 150209, 8764, 440603, 83593, 283, 6687, 10392, 83464, 29108, 7161, 8997, 10133, 8718, 706, 8542, 3251, 230, 474, 839, 1870, 1718, 89846, 55367, 4891, 3162, 55240, 3956, 94241, 84951, 57449, 112399	527	724	13528	1.41822	1	0.447047	34.0356
GOTERM_BP_FAT	induction of apoptosis	GO:0006917	0.0253473	21	2.83019	2810, 675, 8743, 839, 5371, 150209, 10293, 9540, 89846, 3162, 10392, 94241, 1031, 83464, 29108, 203068, 57449, 2956, 7161, 8997, 8718	527	320	13528	1.68458	1	0.468772	36.172
GOTERM_BP_FAT	induction of programmed cell death	GO:0012502	0.0262306	21	2.83019	2810, 675, 8743, 839, 5371, 150209, 10293, 9540, 89846, 3162, 10392, 94241, 1031, 83464, 29108, 203068, 57449, 2956, 7161, 8997, 8718	527	321	13528	1.67933	1	0.476915	37.1761
GOTERM_BP_FAT	nucleoside diphosphate metabolic process	GO:0009132	0.0264718	4	0.539084	1841, 954, 6241, 377841	527	17	13528	6.03996	1	0.47651	37.4477
GOTERM_BP_FAT	spindle assembly	GO:0051225	0.0264718	4	0.539084	93323, 203068, 115106, 23354	527	17	13528	6.03996	1	0.47651	37.4477
GOTERM_BP_FAT	alcohol biosynthetic process	GO:0046165	0.0271811	6	0.808625	7167, 5836, 2026, 6652, 2203, 2821	527	44	13528	3.50043	1	0.482097	38.2399
GOTERM_BP_FAT	response to ionizing radiation	GO:0010212	0.0285478	7	0.943396	8438, 675, 7516, 2177, 5371, 839, 641	527	60	13528	2.99481	1	0.495646	39.7398
GOTERM_BP_FAT	positive regulation of apoptosis	GO:0043065	0.0295029	26	3.50404	2810, 8743, 5371, 150209, 10293, 10392, 1031, 83464, 29108, 2956, 7161, 8997, 8718, 675, 3672, 580, 5743, 839, 6502, 9540, 89846, 3162, 94241, 203068, 57449, 85477	527	430	13528	1.55213	1	0.503701	40.7676
GOTERM_BP_FAT	G1 phase of mitotic cell cycle	GO:0000080	0.0308709	4	0.539084	1869, 1017, 1028, 27085	527	18	13528	5.70441	1	0.516275	42.2108
GOTERM_BP_FAT	hexose biosynthetic process	GO:0019319	0.0309609	5	0.673854	7167, 2026, 6652, 2203, 2821	527	31	13528	4.1403	1	0.513821	42.3046
GOTERM_BP_FAT	protein homooligomerization	GO:0051260	0.0314444	9	1.21294	4282, 3251, 200958, 6470, 51129, 230, 6505, 5888, 282679	527	95	13528	2.43188	1	0.515888	42.8059
GOTERM_BP_FAT	positive regulation of programmed cell death	GO:0043068	0.0319045	26	3.50404	2810, 8743, 5371, 150209, 10293, 10392, 1031, 83464, 29108, 2956, 7161, 8997, 8718, 675, 3672, 580, 5743, 839, 6502, 9540, 89846, 3162, 94241, 203068, 57449, 85477	527	433	13528	1.54138	1	0.517648	43.2792
GOTERM_BP_FAT	regulation of cell cycle process	GO:0010564	0.0335166	10	1.34771	81620, 675, 8914, 9088, 8317, 858, 5371, 10733, 4085, 9735	527	114	13528	2.25174	1	0.531952	44.9085
GOTERM_BP_FAT	regulation of DNA metabolic process	GO:0051052	0.0335166	10	1.34771	81620, 675, 1763, 1017, 5888, 2956, 5111, 51053, 8318, 641	527	114	13528	2.25174	1	0.531952	44.9085
GOTERM_BP_FAT	positive regulation of cell death	GO:0010942	0.0335563	26	3.50404	2810, 8743, 5371, 150209, 10293, 10392, 1031, 83464, 29108, 2956, 7161, 8997, 8718, 675, 3672, 580, 5743, 839, 6502, 9540, 89846, 3162, 94241, 203068, 57449, 85477	527	435	13528	1.53429	1	0.528982	44.948
GOTERM_BP_FAT	very-long-chain fatty acid metabolic process	GO:0000038	0.0356284	4	0.539084	122970, 5743, 11001, 3248	527	19	13528	5.40417	1	0.547357	46.9761
GOTERM_BP_FAT	female gamete generation	GO:0007292	0.0401338	7	0.943396	9319, 675, 85315, 5743, 4439, 283, 80270	527	65	13528	2.76444	1	0.587947	51.1452
GOTERM_BP_FAT	regulation of S phase	GO:0033261	0.0407397	4	0.539084	81620, 675, 8914, 8317	527	20	13528	5.13397	1	0.590138	51.6817
GOTERM_BP_FAT	macromolecular complex assembly	GO:0065003	0.04217	36	4.85175	445372, 55723, 2644, 2705, 6240, 6241, 330, 5371, 283, 641, 5211, 8673, 3070, 55835, 10392, 6470, 5888, 2175, 3108, 3251, 10036, 23590, 230, 6505, 858, 4171, 10376, 282679, 7429, 1870, 9735, 4282, 200958, 51129, 53840, 203068, 8208	527	665	13528	1.38964	1	0.599666	52.9262
GOTERM_BP_FAT	response to endogenous stimulus	GO:0009719	0.0449292	24	3.2345	79001, 3251, 675, 133, 3291, 5743, 230, 3158, 35, 3157, 5567, 858, 839, 768, 283, 2774, 3162, 3549, 8836, 2026, 3795, 2203, 898, 142	527	405	13528	1.52118	1	0.62011	55.2422
GOTERM_BP_FAT	somatic hypermutation of immunoglobulin genes	GO:0016446	0.045317	3	0.404313	7374, 2956, 9156	527	9	13528	8.55661	1	0.620016	55.5589
GOTERM_BP_FAT	DNA synthesis during DNA repair	GO:0000731	0.045317	3	0.404313	5424, 5426, 5983	527	9	13528	8.55661	1	0.620016	55.5589
GOTERM_BP_FAT	somatic diversification of immune receptors via somatic mutation	GO:0002566	0.045317	3	0.404313	7374, 2956, 9156	527	9	13528	8.55661	1	0.620016	55.5589
GOTERM_BP_FAT	male meiosis I	GO:0007141	0.045317	3	0.404313	9319, 675, 50511	527	9	13528	8.55661	1	0.620016	55.5589
GOTERM_BP_FAT	regulation of defense response to virus by host	GO:0050691	0.045317	3	0.404313	5371, 3600, 163702	527	9	13528	8.55661	1	0.620016	55.5589
GOTERM_BP_FAT	apoptosis	GO:0006915	0.0455943	33	4.44744	2810, 1869, 1191, 317, 333, 330, 8743, 5371, 150209, 440603, 8764, 83593, 10392, 83464, 29108, 7161, 8997, 8718, 706, 230, 474, 839, 1870, 1718, 89846, 4891, 55367, 55240, 3956, 94241, 84951, 57449, 112399	527	602	13528	1.40715	1	0.619015	55.7841
GOTERM_BP_FAT	fatty acid metabolic process	GO:0006631	0.045653	14	1.88679	2053, 122970, 5743, 35, 4282, 10449, 6307, 56898, 123099, 7167, 11001, 11000, 3248, 54677	527	198	13528	1.81504	1	0.616232	55.8317
GOTERM_BP_FAT	G1 phase	GO:0051318	0.046199	4	0.539084	1869, 1017, 1028, 27085	527	21	13528	4.88949	1	0.617468	56.2715
GOTERM_BP_FAT	2'-deoxyribonucleotide metabolic process	GO:0009394	0.046199	4	0.539084	1841, 4521, 4968, 7298	527	21	13528	4.88949	1	0.617468	56.2715
GOTERM_BP_FAT	DNA integrity checkpoint	GO:0031570	0.0506877	6	0.808625	81620, 1111, 5371, 8318, 83990, 641	527	52	13528	2.9619	1	0.649217	59.734
GOTERM_BP_FAT	programmed cell death	GO:0012501	0.0535059	33	4.44744	2810, 1869, 1191, 317, 333, 330, 8743, 5371, 150209, 440603, 8764, 83593, 10392, 83464, 29108, 7161, 8997, 8718, 706, 230, 474, 839, 1870, 1718, 89846, 4891, 55367, 55240, 3956, 94241, 84951, 57449, 112399	527	611	13528	1.38642	1	0.666434	61.774
GOTERM_BP_FAT	transition metal ion transport	GO:0000041	0.0574903	7	0.943396	4891, 55240, 6948, 81855, 64116, 475, 283375	527	71	13528	2.53083	1	0.690264	64.4925
GOTERM_BP_FAT	activation of caspase activity	GO:0006919	0.057973	6	0.808625	4891, 10392, 317, 29108, 5371, 150209	527	54	13528	2.8522	1	0.690302	64.8092
GOTERM_BP_FAT	oogenesis	GO:0048477	0.0588663	5	0.673854	9319, 675, 85315, 283, 80270	527	38	13528	3.37761	1	0.692958	65.3882
GOTERM_BP_FAT	purine nucleotide metabolic process	GO:0006163	0.0594217	13	1.75202	4833, 63979, 3251, 133, 4521, 10312, 4968, 954, 226, 481, 272, 2987, 525	527	186	13528	1.79413	1	0.693435	65.7437
GOTERM_BP_FAT	actin filament organization	GO:0007015	0.060759	7	0.943396	51466, 2006, 11151, 6624, 226, 85477, 283	527	72	13528	2.49568	1	0.698742	66.5855
GOTERM_BP_FAT	chromosome organization	GO:0051276	0.0611871	27	3.63881	8438, 55723, 11130, 113130, 1786, 64946, 641, 3070, 1663, 2956, 2177, 3305, 675, 10036, 54892, 6839, 3833, 79075, 4439, 4171, 63035, 50511, 5933, 8208, 4085, 142, 5931	527	485	13528	1.42904	1	0.698386	66.8509
GOTERM_BP_FAT	generation of precursor metabolites and energy	GO:0006091	0.0637968	19	2.56065	27035, 7295, 5256, 10312, 226, 230, 90673, 150209, 5211, 6389, 3939, 7167, 5836, 3418, 5313, 2026, 525, 2821, 54677	527	313	13528	1.55823	1	0.710985	68.4259
GOTERM_BP_FAT	somatic cell DNA recombination	GO:0016444	0.06459	4	0.539084	3978, 7374, 2956, 9156	527	24	13528	4.2783	1	0.712663	68.8905
GOTERM_BP_FAT	reciprocal meiotic recombination	GO:0007131	0.06459	4	0.539084	9319, 1111, 5888, 4439	527	24	13528	4.2783	1	0.712663	68.8905
GOTERM_BP_FAT	somatic diversification of immune receptors via germline recombination within a single locus	GO:0002562	0.06459	4	0.539084	3978, 7374, 2956, 9156	527	24	13528	4.2783	1	0.712663	68.8905
GOTERM_BP_FAT	gluconeogenesis	GO:0006094	0.0713615	4	0.539084	7167, 2026, 2203, 2821	527	25	13528	4.10717	1	0.746333	72.6023
GOTERM_BP_FAT	regulation of mitotic cell cycle	GO:0007346	0.0727187	11	1.48248	11130, 81620, 675, 10950, 9088, 1017, 858, 27085, 5371, 4085, 9735	527	152	13528	1.85769	1	0.750359	73.2942
GOTERM_BP_FAT	microtubule-based movement	GO:0007018	0.0732456	9	1.21294	113220, 6687, 146909, 1767, 203068, 3833, 3797, 347240, 10376	527	113	13528	2.0445	1	0.750218	73.5583
GOTERM_BP_FAT	ion transport	GO:0006811	0.0736393	39	5.25606	133308, 57657, 11151, 154881, 6558, 64116, 65987, 5355, 3749, 8671, 3760, 283375, 6948, 114899, 481, 6583, 51133, 706, 27035, 8542, 84134, 5174, 10312, 65266, 6505, 1017, 858, 9254, 475, 282679, 115207, 4891, 56704, 55240, 81855, 2568, 525, 9465, 6576	527	768	13528	1.30355	1	0.749431	73.754
GOTERM_BP_FAT	hexitol metabolic process	GO:0006059	0.0762556	2	0.269542	2584, 6652	527	2	13528	25.6698	1	0.759267	75.0206
GOTERM_BP_FAT	DNA replication-dependent nucleosome organization	GO:0034723	0.0762556	2	0.269542	10036, 8208	527	2	13528	25.6698	1	0.759267	75.0206
GOTERM_BP_FAT	DNA replication, Okazaki fragment processing	GO:0033567	0.0762556	2	0.269542	2237, 1763	527	2	13528	25.6698	1	0.759267	75.0206
GOTERM_BP_FAT	DNA replication, removal of RNA primer	GO:0043137	0.0762556	2	0.269542	2237, 1763	527	2	13528	25.6698	1	0.759267	75.0206
GOTERM_BP_FAT	deoxyribonucleoside monophosphate metabolic process	GO:0009162	0.0762556	2	0.269542	10591, 7298	527	2	13528	25.6698	1	0.759267	75.0206
GOTERM_BP_FAT	DNA replication-dependent nucleosome assembly	GO:0006335	0.0762556	2	0.269542	10036, 8208	527	2	13528	25.6698	1	0.759267	75.0206
GOTERM_BP_FAT	positive regulation of vasodilation	GO:0045909	0.0769712	3	0.404313	2053, 3162, 133	527	12	13528	6.41746	1	0.759953	75.3568
GOTERM_BP_FAT	neutral lipid biosynthetic process	GO:0046460	0.0769712	3	0.404313	51196, 84649, 283	527	12	13528	6.41746	1	0.759953	75.3568
GOTERM_BP_FAT	acylglycerol biosynthetic process	GO:0046463	0.0769712	3	0.404313	51196, 84649, 283	527	12	13528	6.41746	1	0.759953	75.3568
GOTERM_BP_FAT	prophase	GO:0051324	0.0769712	3	0.404313	9319, 4439, 80270	527	12	13528	6.41746	1	0.759953	75.3568
GOTERM_BP_FAT	response to iron ion	GO:0010039	0.0769712	3	0.404313	4891, 18, 839	527	12	13528	6.41746	1	0.759953	75.3568
GOTERM_BP_FAT	glycosphingolipid metabolic process	GO:0006687	0.0784368	4	0.539084	9514, 3696, 2760, 2717	527	26	13528	3.9492	1	0.764047	76.0322
GOTERM_BP_FAT	positive regulation of caspase activity	GO:0043280	0.0786608	6	0.808625	4891, 10392, 317, 29108, 5371, 150209	527	59	13528	2.61049	1	0.762467	76.1339
GOTERM_BP_FAT	response to UV	GO:0009411	0.0786608	6	0.808625	675, 2237, 5424, 1643, 2956, 5371	527	59	13528	2.61049	1	0.762467	76.1339
GOTERM_BP_FAT	positive regulation of peptidase activity	GO:0010952	0.0786608	6	0.808625	4891, 10392, 317, 29108, 5371, 150209	527	59	13528	2.61049	1	0.762467	76.1339
GOTERM_BP_FAT	pyruvate metabolic process	GO:0006090	0.0792499	5	0.673854	3939, 7167, 2026, 2203, 2821	527	42	13528	3.05593	1	0.762545	76.3994
GOTERM_BP_FAT	response to drug	GO:0042493	0.0794139	14	1.88679	8438, 3291, 5174, 5743, 7515, 3158, 18, 3157, 858, 768, 21, 8836, 2026, 898	527	216	13528	1.66379	1	0.760721	76.4728
GOTERM_BP_FAT	regulation of organelle organization	GO:0033043	0.0816469	14	1.88679	2006, 148170, 10174, 11151, 50861, 9088, 858, 5371, 1786, 7429, 85477, 10733, 4085, 4281	527	217	13528	1.65612	1	0.768041	77.451
GOTERM_BP_FAT	regulation of cytoskeleton organization	GO:0051493	0.0833543	10	1.34771	148170, 2006, 10174, 11151, 50861, 85477, 858, 10733, 7429, 4281	527	136	13528	1.88749	1	0.77285	78.1731
GOTERM_BP_FAT	nitrogen compound biosynthetic process	GO:0044271	0.0842789	19	2.56065	3251, 2644, 133, 10312, 226, 7298, 6240, 6241, 5634, 272, 79814, 4833, 1841, 1719, 6470, 481, 525, 377841, 706	527	325	13528	1.5007	1	0.774263	78.5549
GOTERM_BP_FAT	somatic diversification of immune receptors	GO:0002200	0.0858047	4	0.539084	3978, 7374, 2956, 9156	527	27	13528	3.80294	1	0.778113	79.1712
GOTERM_BP_FAT	oocyte maturation	GO:0001556	0.088695	3	0.404313	9319, 675, 283	527	13	13528	5.92381	1	0.787224	80.2933
GOTERM_BP_FAT	glycerol ether biosynthetic process	GO:0046504	0.088695	3	0.404313	51196, 84649, 283	527	13	13528	5.92381	1	0.787224	80.2933
GOTERM_BP_FAT	microtubule polymerization or depolymerization	GO:0031109	0.088695	3	0.404313	55835, 3925, 858	527	13	13528	5.92381	1	0.787224	80.2933
GOTERM_BP_FAT	regulation of apoptosis	GO:0042981	0.0907182	40	5.39084	2810, 1191, 317, 7516, 330, 8743, 5371, 150209, 10293, 4255, 3070, 10392, 2950, 1031, 83464, 29108, 2956, 7161, 8997, 8718, 3672, 675, 580, 5743, 839, 5624, 6502, 9540, 4282, 1718, 89846, 4891, 3162, 3956, 3549, 94241, 51129, 57449, 203068, 85477	527	804	13528	1.27711	1	0.792626	81.0446
GOTERM_BP_FAT	cellular aldehyde metabolic process	GO:0006081	0.0934539	4	0.539084	22977, 7167, 3418, 8574	527	28	13528	3.66712	1	0.800425	82.0175
GOTERM_BP_FAT	pigment metabolic process	GO:0042440	0.0965402	5	0.673854	3251, 3162, 6470, 3422, 706	527	45	13528	2.8522	1	0.809068	83.0586
GOTERM_BP_FAT	regulation of programmed cell death	GO:0043067	0.0988815	40	5.39084	2810, 1191, 317, 7516, 330, 8743, 5371, 150209, 10293, 4255, 3070, 10392, 2950, 1031, 83464, 29108, 2956, 7161, 8997, 8718, 3672, 675, 580, 5743, 839, 5624, 6502, 9540, 4282, 1718, 89846, 4891, 3162, 3956, 3549, 94241, 51129, 57449, 203068, 85477	527	812	13528	1.26452	1	0.814793	83.8102
GOTERM_BP_FAT	response to organic cyclic substance	GO:0014070	0.0992657	9	1.21294	79001, 3162, 675, 5743, 230, 18, 2026, 898, 2774	527	121	13528	1.90933	1	0.813893	83.9305

## Sheet: Cluster1_REVIGO
term_ID	description	frequency	plot_X	plot_Y	plot_size	log10 p-value	uniqueness	dispensability	representative	eliminated
GO:0006259	DNA metabolic process	0.03159	-6.422	2.769	3.443	-33.2388	0.768	0	6259	0
GO:0008283	cell proliferation	0.04075	-0.552	-0.118	3.554	-2.7442	0.961	0	8283	0
GO:0022403	cell cycle phase	7e-05	0.123	-0.073	0.845	-12.1186	0.904	0	22403	0
GO:0000279	M phase	7e-05	null	null	0.845	-9.8633	0.899	0.937	22403	1
GO:0000080	mitotic G1 phase	7e-05	null	null	0.845	-1.5105	0.909	1	22403	1
GO:0000087	mitotic M phase	7e-05	null	null	0.845	-4.6737	0.909	1	22403	1
GO:0051324	prophase	7e-05	null	null	0.845	-1.1137	0.899	1	22403	1
GO:0051318	G1 phase	7e-05	null	null	0.845	-1.3354	0.899	1	22403	1
GO:0051329	mitotic interphase	7e-05	null	null	0.845	-4.3625	0.899	1	22403	1
GO:0051327	meiotic M phase	7e-05	null	null	0.845	-5.2725	0.899	1	22403	1
GO:0051325	interphase	7e-05	null	null	0.845	-4.2226	0.899	1	22403	1
GO:0033261	regulation of S phase	0.0038	-0.078	0.056	2.509	-1.39	0.988	0	33261	0
GO:0007292	female gamete generation	0.00246	2.861	1.376	2.336	-1.3965	0.897	0.021	7292	0
GO:0000041	transition metal ion transport	0.00287	0.755	-0.854	2.403	-1.2404	0.974	0.021	41	0
GO:0016265	death	0.04501	-0.536	-0.215	3.597	-1.6287	0.961	0.03	16265	0
GO:0008285	negative regulation of cell proliferation	0.01492	1.148	3.915	3.117	-2.1223	0.87	0.055	8285	0
GO:0042127	regulation of cell proliferation	0.03148	null	null	3.442	-1.6433	0.871	0.801	8285	1
GO:0006974	cellular response to DNA damage stimulus	0.01968	-1.275	6.962	3.238	-18.6021	0.834	0.057	6974	0
GO:0006281	DNA repair	0.0141	null	null	3.093	-19.0141	0.602	0.791	6974	1
GO:0007049	cell cycle	0.03703	0.298	-1.904	3.512	-18.0424	0.878	0.062	7049	0
GO:0007059	chromosome segregation	0.00438	-0.462	-0.399	2.585	-1.8776	0.899	0.099	7059	0
GO:0010243	response to organonitrogen compound	0.01944	1.494	-0.464	3.232	-1.9635	0.95	0.101	10243	0
GO:0009719	response to endogenous stimulus	0.03718	0.289	1.354	3.514	-1.3475	0.964	0.11	9719	0
GO:0000280	nuclear division	0.01116	6.318	-0.945	2.991	-4.7986	0.742	0.111	280	0
GO:0007141	male meiosis I	0.00055	null	null	1.69	-1.3437	0.713	0.732	280	1
GO:0007131	reciprocal meiotic recombination	0.00081	null	null	1.857	-1.1898	0.529	0.899	280	1
GO:0007127	meiosis I	0.00199	null	null	2.246	-2.2711	0.686	0.896	280	1
GO:0007126	meiotic nuclear division	0.00461	null	null	2.609	-5.2725	0.676	0.89	280	1
GO:0007140	male meiosis	0.00111	null	null	1.991	-2.0978	0.708	0.777	280	1
GO:0000070	mitotic sister chromatid segregation	0.00222	null	null	2.292	-1.9158	0.706	0.828	280	1
GO:0007067	mitotic nuclear division	0.00693	null	null	2.785	-4.7986	0.676	0.928	280	1
GO:0000819	sister chromatid segregation	0.00236	null	null	2.318	-1.8665	0.712	0.89	280	1
GO:0051301	cell division	0.01708	-0.249	-1.084	3.176	-6.3161	0.887	0.118	51301	0
GO:0007017	microtubule-based process	0.01838	-0.108	-1.13	3.208	-3.0448	0.886	0.119	7017	0
GO:0019318	hexose metabolic process	0.00687	-4.158	-4.279	2.781	-5.7986	0.764	0.12	19318	0
GO:0046364	monosaccharide biosynthetic process	0.00218	null	null	2.283	-1.8665	0.725	0.877	19318	1
GO:0046365	monosaccharide catabolic process	0.001	null	null	1.949	-2.2125	0.783	0.82	19318	1
GO:0006006	glucose metabolic process	0.0052	null	null	2.66	-4.0255	0.768	0.952	19318	1
GO:0006007	glucose catabolic process	0.00066	null	null	1.771	-2.1565	0.785	0.963	19318	1
GO:0006094	gluconeogenesis	0.0018	null	null	2.201	-1.1465	0.727	0.977	19318	1
GO:0005996	monosaccharide metabolic process	0.00738	null	null	2.812	-5.7471	0.777	0.778	19318	1
GO:0006000	fructose metabolic process	0.00039	null	null	1.544	-5.7471	0.806	0.759	19318	1
GO:0019320	hexose catabolic process	0.00091	null	null	1.908	-2.2879	0.781	0.813	19318	1
GO:0019319	hexose biosynthetic process	0.00203	null	null	2.253	-1.5092	0.725	0.872	19318	1
GO:0022402	cell cycle process	0.0258	0.642	-0.23	3.355	-11.4962	0.758	0.125	22402	0
GO:0000278	mitotic cell cycle	0.01725	null	null	3.18	-5.9626	0.766	0.823	22402	1
GO:0051726	regulation of cell cycle	0.01952	null	null	3.234	-4.821	0.736	0.836	22402	1
GO:0000075	cell cycle checkpoint	0.00476	null	null	2.622	-2.5587	0.791	0.705	22402	1
GO:0007346	regulation of mitotic cell cycle	0.00775	null	null	2.833	-1.1384	0.748	0.824	22402	1
GO:0007050	cell cycle arrest	0.00482	null	null	2.627	-2.1729	0.747	0.706	22402	1
GO:0051321	meiotic cell cycle	0.0054	null	null	2.677	-5.1612	0.767	0.715	22402	1
GO:0010564	regulation of cell cycle process	0.01104	null	null	2.987	-1.4747	0.737	0.784	22402	1
GO:0008219	cell death	0.04485	0.859	1.003	3.595	-1.661	0.788	0.135	8219	0
GO:0010942	positive regulation of cell death	0.01003	null	null	2.945	-1.4742	0.789	0.768	8219	1
GO:0042981	regulation of apoptotic process	0.03144	null	null	3.441	-1.0423	0.764	0.902	8219	1
GO:0043065	positive regulation of apoptotic process	0.00945	null	null	2.919	-1.5301	0.784	0.763	8219	1
GO:0043067	regulation of programmed cell death	0.03163	null	null	3.444	-1.0049	0.765	0.953	8219	1
GO:0043068	positive regulation of programmed cell death	0.00953	null	null	2.923	-1.4961	0.784	0.978	8219	1
GO:0012501	programmed cell death	0.04106	null	null	3.557	-1.2716	0.789	0.941	8219	1
GO:0006915	apoptotic process	0.04058	null	null	3.552	-1.3411	0.787	0.939	8219	1
GO:0006091	generation of precursor metabolites and energy	0.06571	-3.29	0.562	3.761	-1.1952	0.867	0.162	6091	0
GO:0006081	cellular aldehyde metabolic process	0.00106	-3.927	-3.478	1.973	-1.0294	0.836	0.165	6081	0
GO:0042440	pigment metabolic process	0.00165	-3.92	-3.343	2.164	-1.0153	0.875	0.172	42440	0
GO:0052547	regulation of peptidase activity	0.00782	-3.611	4.55	2.837	-2.2137	0.819	0.204	52547	0
GO:0010952	positive regulation of peptidase activity	0.0026	null	null	2.36	-1.1042	0.831	0.839	52547	1
GO:0052548	regulation of endopeptidase activity	0.00736	null	null	2.811	-1.8475	0.817	0.929	52547	1
GO:0043281	regulation of cysteine-type endopeptidase activity involved in apoptotic process	0.0036	null	null	2.501	-1.9395	0.722	0.865	52547	1
GO:0043280	positive regulation of cysteine-type endopeptidase activity involved in apoptotic process	0.00205	null	null	2.258	-1.1042	0.733	0.97	52547	1
GO:0006919	activation of cysteine-type endopeptidase activity involved in apoptotic process	0.00157	null	null	2.143	-1.2368	0.738	0.922	52547	1
GO:0009262	deoxyribonucleotide metabolic process	0.00099	-7.144	-2.129	1.944	-3.3054	0.783	0.207	9262	0
GO:0016446	somatic hypermutation of immunoglobulin genes	0.0003	1.888	0.057	1.431	-1.3437	0.935	0.221	16446	0
GO:0002562	somatic diversification of immune receptors via germline recombination within a single locus	0.00163	null	null	2.158	-1.1898	0.695	0.878	16446	1
GO:0002566	somatic diversification of immune receptors via somatic mutation	0.0003	null	null	1.431	-1.3437	0.935	0.786	16446	1
GO:0006694	steroid biosynthetic process	0.00329	-6.923	-2.313	2.462	-8.4802	0.727	0.223	6694	0
GO:0034404	nucleobase-containing small molecule biosynthetic process	0.01793	null	null	3.197	-2.0737	0.671	0.826	6694	1
GO:0008203	cholesterol metabolic process	0.00278	null	null	2.389	-4.9318	0.738	0.924	6694	1
GO:0046165	alcohol biosynthetic process	0.00276	null	null	2.386	-1.5657	0.744	0.896	6694	1
GO:0016125	sterol metabolic process	0.00296	null	null	2.417	-5.1068	0.739	0.878	6694	1
GO:0016126	sterol biosynthetic process	0.00126	null	null	2.049	-8.4112	0.718	0.876	6694	1
GO:0006695	cholesterol biosynthetic process	0.00119	null	null	2.021	-7.6576	0.719	0.813	6694	1
GO:0045909	positive regulation of vasodilation	0.00097	3.077	-0.363	1.934	-1.1137	0.933	0.242	45909	0
GO:0046164	alcohol catabolic process	0.00103	-3.997	-5.458	1.959	-2.386	0.797	0.251	46164	0
GO:0055114	oxidation-reduction process	0.10933	-5.575	-4.141	3.982	-5.7423	0.82	0.272	55114	0
GO:0009162	deoxyribonucleoside monophosphate metabolic process	0.00028	-5.948	-1.856	1.415	-1.1177	0.802	0.285	9162	0
GO:0009132	nucleoside diphosphate metabolic process	0.00106	-6.425	-1.749	1.973	-1.5772	0.784	0.313	9132	0
GO:0046504	glycerol ether biosynthetic process	0.0001	-5.467	-4.118	1	-1.0521	0.793	0.389	46504	0
GO:0006260	DNA replication	0.00926	-6.899	2.414	2.911	-28.3354	0.686	0.391	6260	0
GO:0051259	protein oligomerization	0.00921	5.734	-0.301	2.908	-4.3251	0.844	0.399	51259	0
GO:0051260	protein homooligomerization	0.00561	null	null	2.693	-1.5025	0.851	0.722	51259	1
GO:0006461	protein complex assembly	0.02584	null	null	3.356	-2.3398	0.83	0.853	51259	1
GO:0010039	response to iron ion	0.00071	1.698	-0.868	1.799	-1.1137	0.96	0.399	10039	0
GO:0006811	ion transport	0.07803	0.775	-0.822	3.836	-1.1329	0.955	0.411	6811	0
GO:0009263	deoxyribonucleotide biosynthetic process	0.00033	-7.407	-2.807	1.477	-2.5486	0.753	0.422	9263	0
GO:0009394	2'-deoxyribonucleotide metabolic process	0.00068	null	null	1.785	-1.3354	0.782	0.903	9263	1
GO:0050691	regulation of defense response to virus by host	0.00039	-0.645	6.429	1.544	-1.3437	0.894	0.43	50691	0
GO:0034654	nucleobase-containing compound biosynthetic process	0.13254	-7.017	0.539	4.066	-2.0737	0.733	0.44	34654	0
GO:0012502	induction of programmed cell death	7e-05	1.058	2.675	0.845	-1.5812	0.849	0.467	12502	0
GO:0034723	DNA replication-dependent nucleosome organization	0.00011	5.766	-0.329	1.041	-1.1177	0.839	0.471	34723	0
GO:0000038	very long-chain fatty acid metabolic process	0.00036	-5.055	-5.975	1.519	-1.4482	0.782	0.491	38	0
GO:0043933	macromolecular complex subunit organization	0.05276	6.109	-0.632	3.666	-1.9291	0.85	0.492	43933	0
GO:0001666	response to hypoxia	0.00632	-1.107	6.635	2.745	-3.1445	0.887	0.511	1666	0
GO:0070482	response to oxygen levels	0.00678	null	null	2.775	-2.9265	0.94	0.736	1666	1
GO:0000731	DNA synthesis involved in DNA repair	0.00021	-5.831	4.223	1.279	-1.3437	0.689	0.522	731	0
GO:0006297	nucleotide-excision repair, DNA gap filling	0.00025	-5.725	5.422	1.362	-8.4572	0.698	0.53	6297	0
GO:0042493	response to drug	0.01179	2.427	-1.152	3.015	-1.1001	0.953	0.533	42493	0
GO:0022616	DNA strand elongation	0.00044	-6.34	4.168	1.602	-2.9704	0.763	0.54	22616	0
GO:0002200	somatic diversification of immune receptors	0.00166	3.545	0.399	2.167	-1.0665	0.937	0.54	2200	0
GO:0000226	microtubule cytoskeleton organization	0.00999	5.202	-0.535	2.943	-2.7528	0.74	0.542	226	0
GO:0051493	regulation of cytoskeleton organization	0.00867	null	null	2.882	-1.0791	0.754	0.754	226	1
GO:0051225	spindle assembly	0.00147	null	null	2.114	-1.5772	0.691	0.705	226	1
GO:0051297	centrosome organization	0.00239	null	null	2.324	-2.1331	0.764	0.737	226	1
GO:0007051	spindle organization	0.00229	null	null	2.305	-2.1225	0.686	0.753	226	1
GO:0031023	microtubule organizing center organization	0.00253	null	null	2.348	-1.967	0.763	0.759	226	1
GO:0007018	microtubule-based movement	0.00722	null	null	2.803	-1.1352	0.853	0.823	226	1
GO:0007015	actin filament organization	0.00768	null	null	2.829	-1.2164	0.743	0.744	226	1
GO:0031109	microtubule polymerization or depolymerization	0.00187	null	null	2.217	-1.0521	0.769	0.74	226	1
GO:0048285	organelle fission	0.01175	6.489	-0.528	3.014	-4.52	0.8	0.552	48285	0
GO:0006720	isoprenoid metabolic process	0.00232	-4.917	-4.209	2.312	-2.1705	0.769	0.568	6720	0
GO:0044275	cellular carbohydrate catabolic process	0.00112	-0.604	-4.136	1.996	-2.7814	0.814	0.575	44275	0
GO:0006096	glycolytic process	0.00309	null	null	2.435	-2.6771	0.709	0.845	44275	1
GO:0006059	hexitol metabolic process	6e-05	-3.066	-6.123	0.778	-1.1177	0.77	0.585	6059	0
GO:0006687	glycosphingolipid metabolic process	0.00129	-6.428	-2.801	2.057	-1.1055	0.756	0.588	6687	0
GO:0032508	DNA duplex unwinding	0.0019	-6.726	4.15	2.225	-3.3098	0.73	0.611	32508	0
GO:0006268	DNA unwinding involved in DNA replication	0.00027	null	null	1.398	-2.7807	0.726	0.863	32508	1
GO:0032392	DNA geometric change	0.00193	null	null	2.23	-3.3098	0.731	0.808	32508	1
GO:0007010	cytoskeleton organization	0.02674	5.6	-0.38	3.371	-3.6925	0.785	0.612	7010	0
GO:0008202	steroid metabolic process	0.00613	-6.912	-2.425	2.732	-5.9586	0.77	0.619	8202	0
GO:0006090	pyruvate metabolic process	0.00378	null	null	2.522	-1.101	0.78	0.811	8202	1
GO:0006631	fatty acid metabolic process	0.0072	null	null	2.801	-1.3405	0.719	0.724	8202	1
GO:0008610	lipid biosynthetic process	0.01351	null	null	3.074	-4.6055	0.725	0.712	8202	1
GO:0033554	cellular response to stress	0.03483	-1.139	7.13	3.485	-13.0039	0.848	0.631	33554	0
GO:0006261	DNA-dependent DNA replication	0.00272	-7.352	2.818	2.38	-11.4841	0.7	0.632	6261	0
GO:0006271	DNA strand elongation involved in DNA replication	0.00041	null	null	1.568	-3.2588	0.723	0.794	6261	1
GO:0006270	DNA replication initiation	0.00088	null	null	1.892	-7.3152	0.714	0.717	6261	1
GO:0006275	regulation of DNA replication	0.00258	null	null	2.356	-2.0003	0.667	0.782	6261	1
GO:0043137	DNA replication, removal of RNA primer	7e-05	null	null	0.845	-1.1177	0.732	0.887	6261	1
GO:0051053	negative regulation of DNA metabolic process	0.00171	null	null	2.179	-1.7731	0.7	0.828	6261	1
GO:0033567	DNA replication, Okazaki fragment processing	7e-05	null	null	0.845	-1.1177	0.749	0.947	6261	1
GO:0008156	negative regulation of DNA replication	0.00095	null	null	1.924	-1.6564	0.684	0.79	6261	1
GO:0045005	maintenance of fidelity involved in DNA-dependent DNA replication	0.00038	null	null	1.531	-1.8553	0.729	0.789	6261	1
GO:0010332	response to gamma radiation	0.00131	0.111	1.595	2.064	-1.9543	0.942	0.633	10332	0
GO:0010212	response to ionizing radiation	0.0032	null	null	2.45	-1.5444	0.939	0.751	10332	1
GO:0009411	response to UV	0.00269	null	null	2.375	-1.1042	0.94	0.798	10332	1
GO:0009165	nucleotide biosynthetic process	0.0208	-6.826	-1.678	3.262	-1.8564	0.673	0.636	9165	0
GO:0006289	nucleotide-excision repair	0.00207	-6.24	4.214	2.262	-6.8861	0.653	0.641	6289	0
GO:0006302	double-strand break repair	0.00313	null	null	2.441	-3.2125	0.642	0.704	6289	1
GO:0042770	signal transduction in response to DNA damage	0.00211	-1.1	7.123	2.27	-1.9083	0.792	0.642	42770	0
GO:0000079	regulation of cyclin-dependent protein serine/threonine kinase activity	0.00203	-3.918	3.786	2.253	-2.9727	0.699	0.644	79	0
GO:0033043	regulation of organelle organization	0.01797	5.709	1.91	3.198	-1.0881	0.753	0.646	33043	0
GO:0006284	base-excision repair	0.00125	-6.072	4.402	2.045	-3.3054	0.665	0.653	6284	0
GO:0008630	intrinsic apoptotic signaling pathway in response to DNA damage	0.00252	-0.747	7.034	2.346	-2.0755	0.733	0.654	8630	0
GO:0097193	intrinsic apoptotic signaling pathway	0.0055	null	null	2.685	-1.748	0.771	0.773	8630	1
GO:0016052	carbohydrate catabolic process	0.0048	-0.867	-4.651	2.625	-2.4683	0.833	0.656	16052	0
GO:0000724	double-strand break repair via homologous recombination	0.00136	-5.82	4.124	2.079	-3.1911	0.654	0.657	724	0
GO:0016444	somatic cell DNA recombination	0.00163	null	null	2.158	-1.1898	0.73	0.8	724	1
GO:0000725	recombinational repair	0.00137	null	null	2.083	-3.1911	0.653	0.789	724	1
GO:0006335	DNA replication-dependent nucleosome assembly	0.00011	-2.368	4.238	1.041	-1.1177	0.673	0.659	6335	0
GO:0008299	isoprenoid biosynthetic process	0.00083	-6.384	-4.486	1.869	-4.0878	0.739	0.663	8299	0
GO:0006298	mismatch repair	0.00164	-6.301	4.444	2.161	-2.6148	0.659	0.667	6298	0
GO:0051276	chromosome organization	0.02327	5.876	-0.373	3.31	-1.2133	0.787	0.669	51276	0
GO:0046463	acylglycerol biosynthetic process	0.00098	-6.028	-3.968	1.94	-1.1137	0.734	0.672	46463	0
GO:0046460	neutral lipid biosynthetic process	0.00098	null	null	1.94	-1.1137	0.734	0.88	46463	1
GO:0031570	DNA integrity checkpoint	0.00317	0.747	0.661	2.446	-1.2951	0.789	0.674	31570	0
GO:0006310	DNA recombination	0.00532	-6.889	3.984	2.67	-6.2495	0.718	0.675	6310	0
GO:0014070	response to organic cyclic compound	0.02318	1.452	-0.313	3.309	-1.0032	0.95	0.681	14070	0
GO:0051052	regulation of DNA metabolic process	0.00589	-5.846	4.542	2.714	-1.4747	0.683	0.682	51052	0
GO:0006163	purine nucleotide metabolic process	0.08677	-6.416	-1.6	3.882	-1.2261	0.683	0.683	6163	0
GO:0048477	oogenesis	0.00166	1.813	0.838	2.167	-1.2301	0.839	0.689	48477	0
GO:0001556	oocyte maturation	0.00064	null	null	1.756	-1.0521	0.849	0.871	48477	1
GO:0070271	protein complex biogenesis	0.02588	5.483	-0.358	3.356	-2.3398	0.846	0.689	70271	0
GO:0065003	macromolecular complex assembly	0.02983	null	null	3.418	-1.375	0.836	0.802	70271	1
GO:0044271	cellular nitrogen compound biosynthetic process	0.1367	-7.058	0.97	4.079	-1.0743	0.757	0.689	44271	0
GO:0000082	G1/S transition of mitotic cell cycle	0.00439	0.681	0.567	2.587	-1.6766	0.789	0.699	82	0

## Sheet: Cluster2
EntrezId	Cluster	c2D.1	c3D1.1	c3D2.1	c3D3.1	XENO.1	c2D.2	c3D1.2	c3D2.2	c3D3.2	XENO.2	c3D1.3	c3D3.3	c3D2.3	XENO.3
80709	Cluster 2	7.17453	4.69747	4.40688	5.37809	4.34955	7.09536	4.46155	4.28031	4.9237	4.27486	4.47388	5.45797	4.06467	4.46496
8535	Cluster 2	7.61914	5.01167	5.1491	6.29715	5.30803	7.35965	5.35964	4.92487	5.76869	5.15189	5.81592	6.31064	5.15238	5.0344
7042	Cluster 2	4.97544	2.05275	1.83973	2.33222	1.74515	5.10651	1.21764	1.83391	2.36462	2.55948	1.7646	2.43416	1.96801	2.36416
162394	Cluster 2	6.11342	3.08212	3.41046	4.09203	3.58292	6.85933	4.16632	3.4765	4.34594	3.29238	3.91218	4.66797	3.04255	3.74975
54676	Cluster 2	8.77033	6.26026	6.50274	7.51089	6.79355	8.75416	6.46968	6.36683	7.18747	6.81662	6.91912	7.22457	6.22091	6.73271
6400	Cluster 2	8.1221	6.29852	6.53755	7.31864	6.50214	8.28738	6.58522	6.35134	7.34083	6.21497	6.30863	7.41348	6.0656	6.38082
5255	Cluster 2	5.88027	5.0176	5.049	5.20811	4.10491	6.15042	5.04023	4.94221	4.94505	4.15357	5.01569	5.02262	4.63849	4.28196
6541	Cluster 2	9.8653	8.26672	8.16753	8.80987	8.05889	10.1312	8.34854	7.9193	8.10803	7.72617	8.16344	8.32226	8.01221	8.02924
22822	Cluster 2	8.32236	6.74803	6.68628	6.59226	6.04193	7.6583	6.93787	6.70319	6.58309	5.95171	7.41135	6.44765	6.66098	5.67541
7706	Cluster 2	8.9175	7.49338	7.28206	7.60084	6.5542	8.46518	7.5257	7.24321	7.23651	6.89912	7.03403	7.40719	6.98226	6.37797
10221	Cluster 2	10.512	8.80352	8.76348	9.51994	8.2604	10.3129	8.78203	8.66046	8.50259	7.74794	8.85517	8.73974	8.52339	8.041
9361	Cluster 2	8.00096	6.86368	6.71922	7.17339	6.34977	7.89751	6.90756	6.86739	6.8119	6.23379	7.02135	7.09061	6.83612	6.39216
5817	Cluster 2	9.12986	7.62208	7.53841	7.80547	7.45044	9.33585	7.77935	7.36649	7.27975	7.57124	7.81611	7.4363	7.53149	7.37538
5621	Cluster 2	7.98082	6.74446	6.80214	7.14829	6.2471	8.12861	7.02795	6.63978	6.71051	6.3314	7.22396	6.8958	6.90719	6.2653
1317	Cluster 2	7.73954	6.19239	6.37313	6.82904	5.92994	7.60187	6.25221	6.01032	6.65238	5.48295	6.30514	6.97445	6.10979	6.07433
27347	Cluster 2	8.72289	7.40393	7.61465	7.71803	7.127	8.63187	7.80971	7.5308	7.77718	6.92135	7.55094	7.62511	7.32276	7.05695
2119	Cluster 2	7.23376	5.89337	5.86098	6.2893	5.11982	6.72658	5.71264	5.65619	5.90873	5.11986	5.64739	6.28496	5.53053	5.31623
8565	Cluster 2	9.02513	7.76336	7.55612	8.21444	7.16021	8.92045	7.77991	7.56422	7.49193	7.02441	7.89004	8.06083	7.72039	7.26713
55841	Cluster 2	4.36766	1.59418	2.08255	2.52279	1.92848	4.99633	1.77817	1.74186	2.93928	2.43487	1.98954	2.51954	1.63735	1.66694
10616	Cluster 2	8.81316	6.63005	6.55653	7.97081	6.9234	9.22311	6.70164	6.75415	7.28334	6.89558	7.26398	8.00039	6.85622	6.90392
55144	Cluster 2	7.16402	6.12668	6.06386	6.63624	5.54637	7.55463	6.29185	6.16305	5.95003	5.22897	6.03986	6.17741	6.22863	5.63779
3313	Cluster 2	9.95684	8.89699	8.99492	9.19972	8.37241	9.86684	9.20385	9.06916	9.04347	8.13197	9.13539	9.01846	8.94839	8.41323
4141	Cluster 2	8.55471	7.54306	7.3129	7.88705	6.99279	8.52008	7.52237	7.40889	7.346	6.64019	7.73367	7.79794	7.4339	6.91478
91947	Cluster 2	7.36952	5.44704	5.71994	6.4575	5.62815	7.52167	5.60346	6.09647	5.71823	5.26967	5.1145	5.91917	5.83796	5.55443
9411	Cluster 2	8.89126	7.38398	7.65454	7.66443	6.55071	8.62154	7.38028	7.09761	7.28872	6.87174	7.14338	7.11653	6.81472	6.75704
794	Cluster 2	7.30471	6.20804	5.85895	5.87243	4.97105	7.26428	6.31973	6.1256	5.80249	5.37856	7.01283	5.8508	6.49274	5.30428
2673	Cluster 2	10.4613	8.39615	8.49031	9.17757	8.70476	10.1663	8.46131	8.24092	8.72576	8.17886	8.39401	8.93133	7.96116	8.44829
114818	Cluster 2	4.44988	2.69486	2.70753	3.22862	2.69072	5.26025	3.22896	3.00823	3.32144	2.51092	3.23535	3.72575	2.73049	2.29334
1843	Cluster 2	8.22764	4.25059	3.873	4.50283	4.10491	7.4299	5.31108	4.86066	5.11339	4.08887	6.3413	4.07506	5.03034	3.86819
10193	Cluster 2	7.81128	6.22224	6.49226	7.16698	6.09242	7.58685	6.39738	6.41854	6.43903	5.82089	6.40612	6.68328	6.44577	6.04589
254427	Cluster 2	6.57204	5.05845	5.04184	5.68772	4.72895	6.19218	5.01771	4.96274	4.99267	4.37322	5.34564	5.63581	5.03387	4.47566
51465	Cluster 2	7.8702	6.33223	6.67474	7.11907	6.20922	7.65136	6.58011	6.44919	6.8374	5.96078	6.90078	6.94196	6.35123	6.17953
6897	Cluster 2	9.25177	8.15847	8.28106	8.73936	7.78452	9.09963	8.44206	8.34301	8.3478	7.29653	8.29523	8.47134	8.1878	7.52905
80336	Cluster 2	7.88308	6.29364	5.41067	6.5848	6.41009	8.73865	5.90489	6.05084	6.66254	6.21307	6.14099	6.18886	6.1198	6.16638
4253	Cluster 2	7.06226	5.22664	5.41899	6.43633	5.43969	7.38302	5.40373	5.28974	5.58668	5.53548	5.57982	5.98819	5.2649	5.23982
157506	Cluster 2	7.72695	5.94408	6.14301	6.47951	5.13233	7.22818	5.96498	5.64988	5.22478	5.0536	6.38153	5.39723	5.87192	5.08419
30837	Cluster 2	7.84662	6.76928	6.82632	7.20363	6.17183	7.87158	6.81482	6.82876	6.82676	6.3085	6.32591	6.77837	6.41494	6.06904
10525	Cluster 2	10.2362	8.69666	8.73432	8.87184	8.46496	9.85285	8.74766	8.52922	9.28078	8.06259	9.03148	9.26785	8.71081	8.46819
9236	Cluster 2	7.85268	5.98553	6.3674	7.51763	6.34171	8.61251	6.0745	6.01688	6.85603	6.34878	6.37324	7.08362	5.87192	6.26838
9620	Cluster 2	5.31958	3.73551	3.67416	4.086	3.17479	6.0759	3.98473	3.83688	3.81431	4.02978	3.60745	3.68012	3.71453	3.1319
1362	Cluster 2	8.94115	7.46815	7.47863	8.56043	7.37217	9.22149	7.66445	7.43546	7.86617	7.04481	7.10484	7.90643	7.24563	7.24775
79365	Cluster 2	7.85469	6.72102	6.72594	7.38397	6.54955	7.81686	6.70164	6.77559	7.14792	6.4917	6.81523	7.39806	6.56656	6.38224
1969	Cluster 2	8.7057	7.35616	7.29116	7.41736	7.37283	8.69911	7.47149	7.2764	7.26285	7.44769	7.45207	7.40649	7.0931	7.21778
100533483	Cluster 2	7.55433	5.74752	6.12617	7.28219	6.1319	8.31058	5.8905	5.90638	6.62242	6.15105	5.99734	6.82419	5.69354	6.04947
6469	Cluster 2	6.45878	4.74472	4.97569	5.55654	4.82456	6.3961	4.91178	4.78196	4.91755	4.26024	4.54056	5.16853	4.43441	4.6177
9093	Cluster 2	7.65655	6.86204	6.77323	7.23325	6.28541	7.82114	6.97828	6.89526	6.69889	6.02487	6.98154	6.92933	6.94896	6.37654
84919	Cluster 2	8.48004	7.21617	7.18863	7.61347	6.99793	8.15713	7.27107	7.15152	7.18041	6.41295	7.06112	7.38887	7.17938	6.74935
54887	Cluster 2	7.18177	6.04191	5.99874	6.4726	5.49885	7.12415	6.11219	5.84317	6.00477	5.38194	5.55071	6.05942	5.52049	5.55191
2683	Cluster 2	8.33034	6.7824	6.73819	7.60348	6.88048	8.40335	6.85877	6.60863	6.95402	6.84994	6.84671	7.24273	6.64374	6.91182
8795	Cluster 2	6.90403	5.41594	5.2143	5.67372	5.63915	6.92714	5.54691	5.32717	5.71646	5.62946	5.39889	5.92113	5.1426	5.4279
22926	Cluster 2	7.48777	6.04917	6.10742	6.68691	6.1004	7.4454	6.1695	5.79436	6.22515	5.84557	6.00165	6.49322	5.8993	6.06195
3706	Cluster 2	6.76426	2.80871	3.54833	4.53858	3.94391	7.26847	3.50202	3.02134	4.07435	4.1693	4.65441	5.03354	3.08404	3.75854
6917	Cluster 2	8.55254	7.27863	7.55486	7.94106	7.11049	8.46913	7.49001	7.28797	7.61259	6.99602	7.61563	7.69216	7.17698	7.04353
23645	Cluster 2	9.3184	6.30095	6.65374	7.10349	6.65627	8.30923	7.01474	6.81659	7.32696	6.74363	7.40973	7.55101	6.49531	6.3978
11078	Cluster 2	7.5568	6.04336	6.09708	6.75783	6.10517	7.58406	6.02831	5.99378	6.22764	6.21875	6.11935	6.74552	6.12478	6.03688
59277	Cluster 2	7.19455	5.80009	6.04427	5.88637	5.31902	6.60265	5.83362	5.79817	5.61168	5.12794	6.21709	5.93479	5.75263	5.36885
11231	Cluster 2	8.08613	6.68885	6.92017	7.29531	6.80825	7.99258	6.82242	6.81753	7.09979	6.6942	6.89384	7.09757	6.84218	6.77989
10469	Cluster 2	6.39794	5.51571	5.35393	5.78954	4.80125	6.15646	5.54166	5.4987	5.18689	4.5398	5.83053	5.52919	5.78444	4.59334
157638	Cluster 2	10.2103	9.08191	9.15935	9.72345	8.74452	10.2885	9.25889	9.12014	9.05771	8.37433	9.04302	9.26747	8.85909	8.67327
116461	Cluster 2	6.37006	5.15848	5.14242	5.94583	4.60428	6.35861	5.37744	5.01284	5.19709	4.73741	5.66922	5.47944	5.27986	4.71574
375346	Cluster 2	4.51244	3.66923	3.62705	4.01797	2.99467	4.90241	3.82961	3.7763	3.93502	3.34873	3.57312	4.0821	3.7057	2.764
833	Cluster 2	7.82624	6.26525	6.4	7.48822	6.43933	7.89571	6.52395	6.48157	6.93205	6.5318	6.49133	7.32656	6.37092	6.3153
8728	Cluster 2	6.2297	4.44359	4.50915	4.21866	4.47272	6.36644	4.78861	4.17278	4.17584	4.93439	4.98555	3.84632	4.5961	4.43237
54845	Cluster 2	9.32586	7.88881	7.90068	8.39382	7.65774	8.75092	7.80478	7.68449	7.96313	7.31167	7.80691	8.38368	7.67642	7.54565
1846	Cluster 2	5.63756	4.53327	4.46161	4.36025	4.13008	5.52822	4.67807	4.3233	4.23149	4.33885	4.96363	4.2847	4.25228	3.97765
55596	Cluster 2	6.31992	5.34459	5.29487	5.71337	5.02907	6.16996	5.52579	5.30322	5.38729	4.89708	5.45967	5.51626	5.33818	4.94481
5271	Cluster 2	5.45582	3.37793	3.69258	3.95321	3.08754	5.49047	3.75895	3.40826	3.30266	3.5899	4.21649	3.43845	3.22671	3.64935
3376	Cluster 2	9.24622	8.5347	8.40771	8.72803	8.04489	9.3728	8.53584	8.36568	8.40393	7.59909	8.37213	8.63841	8.29953	8.02743
387254	Cluster 2	4.9865	2.80871	2.55481	3.95321	2.41162	4.89159	3.37785	2.995	2.85159	2.58316	2.35551	3.30052	2.5249	2.69241
9592	Cluster 2	8.14202	6.98065	6.12108	6.58159	6.09562	7.87158	7.22676	6.80716	6.77322	6.01837	7.83011	6.49322	7.21093	5.95512
7763	Cluster 2	8.67611	7.42361	7.48261	7.84929	7.28381	8.55622	7.60526	7.35489	7.56514	7.2529	7.86305	7.6383	7.45843	7.32597
64129	Cluster 2	8.30295	7.03284	7.14248	7.39985	7.03754	8.2049	7.23003	7.20206	7.11534	6.81036	7.53394	7.26994	7.37314	6.67468
57480	Cluster 2	4.67625	1.31474	1.23215	2.88412	2.70753	5.64237	2.38231	1.74186	3.16393	3.059	2.05735	3.07935	1.39514	2.91317
23677	Cluster 2	7.54563	6.31427	6.57774	7.00708	6.12878	7.61509	6.50519	6.33961	6.54366	6.34359	6.30514	6.92445	6.18163	6.03869
84962	Cluster 2	7.39741	5.40693	5.53326	6.85675	5.56956	7.32655	5.57546	5.4679	5.94399	5.97204	5.64188	6.28952	5.44022	5.62102
10529	Cluster 2	8.04703	4.58612	4.85822	6.73007	5.25467	8.01685	4.72052	4.50229	5.46322	6.02487	5.04103	6.07713	3.69681	5.44434
5794	Cluster 2	8.01768	5.80524	6.11768	7.2448	6.83432	8.2791	6.13678	6.00207	6.61388	6.58408	6.20966	7.13947	5.9488	6.46513
7071	Cluster 2	7.50774	6.2158	6.19401	6.48982	5.93887	7.1771	6.725	6.61621	6.52556	5.89371	6.6833	6.38646	6.37371	5.93005
1839	Cluster 2	7.37514	4.28542	4.58999	5.91556	4.50194	6.80172	4.87467	4.727	4.11796	4.31076	5.30088	4.94758	4.06467	4.19398
5307	Cluster 2	6.19197	5.31117	5.11195	5.22741	4.66581	6.31472	5.27356	4.96614	4.73356	4.84417	5.62522	5.22682	5.30931	4.84929
5870	Cluster 2	8.93355	7.68446	8.02808	8.30286	7.61715	8.78811	7.8591	7.84012	7.97984	7.15359	7.86246	8.20311	7.69996	7.57394
84803	Cluster 2	5.85836	5.14499	4.97944	4.67736	4.0793	5.4169	5.20544	4.70278	4.32283	2.82082	5.57694	4.74089	5.00536	3.81019
7791	Cluster 2	9.61405	7.32899	7.04907	7.67601	7.54647	8.90192	7.2671	7.13729	7.20274	7.49605	7.91367	7.81862	7.51135	7.41206
8202	Cluster 2	7.40293	6.29974	6.34429	6.69188	5.96882	7.26498	6.30895	6.00703	6.45718	5.82586	5.74315	6.61218	5.84603	5.79985
10466	Cluster 2	7.96133	6.53504	6.75143	7.547	6.66491	7.99847	6.67311	6.62697	6.88155	6.35223	6.5905	7.03551	6.45766	6.5898
26136	Cluster 2	8.81108	7.14072	7.44439	8.14619	7.31707	8.55337	7.2774	7.2242	7.73579	7.15062	7.47472	7.95848	6.86319	7.24384
53833	Cluster 2	3.27305	1.1517	1.32953	2.54054	1.19685	4.43543	1.16396	1.06758	1.43008	1.56959	1.28824	2.0015	1.04908	0.957706
8394	Cluster 2	6.82817	6.08067	6.15303	6.05941	5.70972	6.7577	6.14373	6.15564	6.22391	5.60942	6.20779	6.03968	6.19904	5.63302
8894	Cluster 2	8.82758	7.86926	8.07578	8.50362	7.50136	8.70117	8.08666	8.05579	8.09103	7.39012	8.25608	8.36938	8.15167	7.4794
112574	Cluster 2	5.68133	4.46546	4.67118	5.10456	4.40216	5.70759	4.77525	4.54831	4.71593	4.14564	4.73944	4.87248	4.26436	4.35912
55890	Cluster 2	7.11277	4.73035	5.11536	6.50459	5.01563	7.24882	4.9077	4.59729	5.23966	5.19094	5.6638	5.99938	5.00896	4.95249
1180	Cluster 2	3.55649	0.510234	0.759611	2.35245	1.7122	3.73254	0.86077	0.849674	1.56223	1.4715	0.826542	2.3895	0.738588	1.23468
130497	Cluster 2	5.20429	2.53863	2.65214	3.3939	3.10033	4.97256	2.94055	2.92696	2.82553	2.73886	3.79789	3.12093	3.26329	2.86514
5310	Cluster 2	9.11586	7.54666	7.23885	8.23161	7.61046	9.23046	7.63269	7.41511	7.78649	7.42984	6.8017	7.64662	6.97125	7.5077
27069	Cluster 2	9.01998	8.35194	8.55812	8.47478	7.71968	8.86896	8.4994	8.56603	8.40448	7.6413	8.75726	8.31891	8.50187	7.75231
80209	Cluster 2	7.93444	7.02844	6.79043	6.80447	6.48639	7.69921	6.91774	6.64084	6.48138	6.03349	6.62024	6.59015	6.6333	6.64891
861	Cluster 2	6.73723	5.76349	5.53582	5.6494	5.3648	6.72556	5.51779	5.35074	5.31419	5.5294	5.4119	5.33087	5.19719	5.41406
60685	Cluster 2	7.93159	5.97184	6.09881	6.97727	6.44059	7.54947	6.07086	6.09182	6.4508	6.35738	6.13119	7.09235	5.98027	6.33307
6510	Cluster 2	10.5714	9.47109	9.30152	9.97118	8.94797	10.5933	9.41873	9.21752	9.11684	8.76214	9.9371	9.69949	9.74276	8.90816
4929	Cluster 2	5.41273	3.43223	3.3421	3.27175	3.08754	4.50809	3.43562	3.10993	3.23496	3.18815	3.93939	2.76657	2.9257	3.06261
7439	Cluster 2	4.87584	2.82233	2.53453	3.67662	2.70753	5.68478	2.75332	2.82596	3.03338	2.78042	4.2888	3.25145	3.18918	2.26894
85365	Cluster 2	6.72847	5.68367	5.85486	6.03145	5.53934	6.66436	5.73352	5.67498	5.83715	5.17155	6.20966	6.05406	5.98575	5.2678
9181	Cluster 2	8.92375	7.39826	7.16574	8.01154	7.69142	8.93809	7.12245	7.27435	7.28812	7.24086	7.03192	7.51897	7.01481	7.33848
1848	Cluster 2	7.45827	6.45752	6.5653	6.9012	6.40495	7.90291	6.99182	6.70827	6.45186	6.10476	6.97608	6.68905	6.67349	6.26375
84133	Cluster 2	6.6071	5.85081	5.65567	5.93916	5.45968	6.98853	6.31666	6.04283	6.27897	5.13196	6.22448	6.01416	6.23479	5.39727
2058	Cluster 2	9.50256	8.34222	8.43975	9.06408	7.97845	9.35288	8.43677	8.2827	8.38006	7.56902	8.012	8.46463	7.94483	7.92183
60496	Cluster 2	7.01082	6.28506	6.45228	6.71746	5.74883	7.07078	6.50788	6.27129	6.26206	5.63513	6.32247	6.23535	6.12809	5.83767
91408	Cluster 2	6.76426	5.48821	5.99689	6.32557	5.27738	6.63654	5.84219	5.92742	5.97988	5.48295	6.15654	6.29104	6.12312	5.17892
160335	Cluster 2	6.3038	5.58126	5.5686	5.93414	5.03241	6.76068	5.62348	5.56063	5.45686	4.6448	5.38905	5.36299	5.28876	5.27087
182	Cluster 2	8.10866	5.99458	6.20848	6.20002	6.6067	8.17174	6.19982	5.73192	5.65118	6.61743	6.42229	5.62621	5.37486	6.36508
4780	Cluster 2	8.16452	7.38341	7.45455	7.63117	6.9198	7.89796	7.50156	7.32413	7.18938	6.50416	7.65583	7.43011	7.29579	6.73828
51621	Cluster 2	8.79308	7.98504	8.07315	8.24452	7.53532	8.82223	8.1236	7.93628	7.82647	7.4331	7.64623	7.96182	7.63979	7.39384
339044	Cluster 2	5.23862	3.66167	3.71978	4.19644	3.86365	5.24048	4.04536	3.96455	4.04642	3.73437	3.48968	3.85456	3.43346	3.70498
1627	Cluster 2	7.35465	5.2819	5.11195	6.13727	5.9442	7.42678	5.3386	5.41424	5.96055	6.07375	6.023	6.04329	5.48994	5.83975
9197	Cluster 2	6.53736	5.19558	5.5636	5.91045	5.31902	6.61477	5.20544	5.13246	5.63438	4.86846	5.70666	5.51886	5.13604	5.10157
2805	Cluster 2	6.8096	5.88528	5.79645	5.72699	5.38846	6.50425	5.7609	5.68532	5.79244	5.22897	6.07505	6.1856	5.99666	5.43614
401474	Cluster 2	7.69696	6.44876	6.54009	7.42694	6.50093	7.76394	6.36949	6.50159	6.9904	6.04206	5.88052	7.08537	6.16561	6.33454
8669	Cluster 2	8.49076	7.77392	7.85643	7.83543	7.25264	8.32674	7.90686	7.73461	7.51046	7.11452	8.00772	7.58915	7.92118	7.29836
643246	Cluster 2	5.37955	3.69906	4.04055	4.24595	3.60104	4.90958	4.11774	4.07557	3.96518	3.44234	4.55822	4.41296	3.89632	3.54143
81631	Cluster 2	7.45031	5.54475	5.98759	6.21114	5.79678	7.07637	5.90897	5.83019	6.05612	5.64923	6.57902	6.30012	5.81761	5.66376
9527	Cluster 2	6.99812	6.07926	5.96125	6.3294	5.80266	6.93067	6.02455	5.90461	5.8582	5.5891	5.90603	5.98819	5.74833	5.85006
79571	Cluster 2	6.59751	5.76173	5.78147	6.15465	5.52755	6.74172	5.67716	5.74186	5.81082	5.51716	5.55658	6.19536	5.57	5.45248
4084	Cluster 2	6.9243	5.45362	5.71544	5.61003	5.37536	6.58148	5.60346	5.39925	5.15323	5.47031	5.75085	5.36299	5.27688	5.47399
100507056	Cluster 2	7.87517	6.41658	6.52604	6.42324	6.23119	7.17859	6.65498	6.37707	6.19493	5.40869	6.48673	6.56526	6.21314	6.11768
642273	Cluster 2	6.48632	5.40693	5.47327	6.14888	5.6014	6.73164	5.4437	5.32717	5.89939	5.18708	5.38246	6.10847	5.25585	5.41127
54942	Cluster 2	6.28898	5.2343	5.37974	5.89329	5.02572	6.07749	5.37744	5.54483	5.40939	4.62782	5.57115	5.46337	5.45611	4.90578
9966	Cluster 2	6.60351	4.07399	4.46161	5.95579	4.89967	7.11797	4.35779	4.26936	4.80533	5.27331	4.43617	5.20765	3.97929	4.99774
55783	Cluster 2	7.6368	6.76576	6.92894	7.26361	6.63225	8.01561	7.04197	6.95712	6.90585	6.44238	6.89732	6.67749	6.69485	6.49173
11135	Cluster 2	7.82726	6.26774	6.08668	6.56326	6.20922	7.45094	6.23278	6.32647	6.02925	6.33838	6.53212	6.49058	6.50552	6.36508
80854	Cluster 2	8.16897	7.65765	7.7121	7.56662	6.9738	8.26903	7.82113	7.47173	7.33102	6.68602	7.29328	7.31018	7.1463	6.9275
150094	Cluster 2	6.68839	4.70851	4.418	4.90672	4.37609	6.11984	4.83658	4.85701	5.11069	5.20246	5.04938	4.64441	4.36878	4.38774
4199	Cluster 2	7.33748	6.82023	6.62646	6.64242	6.17032	7.40475	6.70517	6.46367	6.35269	5.32338	7.156	6.33292	6.67123	6.05126
81539	Cluster 2	10.063	8.81655	9.10516	9.38866	8.64026	9.98047	9.11823	8.87224	8.88922	8.27196	8.74703	8.64585	8.60256	8.59476
1912	Cluster 2	8.5485	7.29093	7.29267	7.61137	7.37085	8.46548	7.40001	7.2467	7.22222	7.39263	7.60222	7.563	7.38009	7.24775
25902	Cluster 2	6.43744	5.56109	5.43822	5.77649	4.98491	6.27641	5.59588	5.33769	5.29532	5.08711	5.56534	5.41962	5.29171	5.33104
54431	Cluster 2	9.23099	7.7883	8.13423	8.56477	7.68241	9.01115	7.91653	7.73859	8.05433	7.49449	7.91424	7.83848	7.4999	7.77414
23529	Cluster 2	6.40208	4.87785	4.56521	4.28331	4.62656	6.13521	4.69709	4.65311	4.21653	4.97523	5.57405	4.04658	4.64774	4.71574
64061	Cluster 2	6.45878	4.90371	4.77423	4.74013	4.61323	5.7837	4.76176	4.69052	5.37161	4.84906	4.87715	5.11467	4.43975	4.58842
4919	Cluster 2	5.46112	4.32901	4.46697	4.78175	4.07282	5.54904	4.71586	4.48819	5.17919	4.33188	4.13253	4.98558	4.43441	4.1744
221710	Cluster 2	5.65384	4.91328	5.02376	4.94386	4.28378	5.63157	4.9199	4.72299	4.71947	4.28211	5.15375	4.78897	4.71531	4.62733
196	Cluster 2	7.6132	6.22352	6.62646	6.99265	6.19438	7.4355	6.50249	6.43333	6.50107	5.80587	6.15847	6.41041	6.0656	6.23412
58477	Cluster 2	7.32736	6.49839	6.76563	6.4726	5.98443	7.07238	6.64399	6.51787	6.31922	5.8134	7.13947	6.33881	6.92443	5.85417
90007	Cluster 2	7.91865	6.91781	6.58515	6.84341	6.81893	7.63144	6.87661	6.63018	6.56941	6.55294	6.86693	6.83984	6.65066	6.56246
64863	Cluster 2	5.52067	4.62549	4.79569	5.33044	4.20306	5.74815	4.9077	4.9353	4.975	4.51539	4.74459	4.80181	4.83761	4.32993
79812	Cluster 2	4.70778	3.04775	2.89418	4.20759	2.58546	5.41186	2.47339	2.82596	3.08922	3.29238	2.90815	3.16134	2.9257	2.97481
1604	Cluster 2	8.99463	6.75869	7.19591	7.18683	6.8391	8.30312	6.96852	6.73935	6.51439	6.95691	7.73691	6.57651	6.57265	6.67816
353376	Cluster 2	3.68879	2.02946	2.33792	2.93866	2.34868	3.97739	2.12574	2.35264	2.78552	2.24009	2.45942	3.22627	2.33174	2.19315
55573	Cluster 2	9.15581	8.26672	8.38453	8.50982	7.88266	8.95486	8.40205	8.23882	8.0374	7.77518	8.28686	8.12183	8.18621	7.91987
2263	Cluster 2	6.84245	5.98098	6.15635	6.17325	5.3648	6.43637	6.0745	6.08715	6.38205	5.44145	5.51498	5.97503	5.92616	5.19519
64764	Cluster 2	7.51603	5.11488	5.16897	5.49189	5.50608	6.80557	4.81497	4.44991	5.42032	5.75986	5.05769	5.8974	4.43975	5.51607
3726	Cluster 2	8.39473	6.59874	6.14803	6.84072	6.46057	8.46152	6.84392	6.43823	6.64028	6.94782	7.63449	6.78162	7.05013	6.38224
64762	Cluster 2	6.84346	5.19558	5.41899	5.80062	4.96757	6.35204	5.12345	4.86431	5.04444	4.82443	4.8535	5.18822	4.42905	4.92932
27351	Cluster 2	6.65295	5.95185	5.9208	6.31143	5.66736	6.91205	6.02078	5.95673	5.8469	5.35123	6.33448	5.90337	6.18798	5.51866
150786	Cluster 2	5.59964	4.39429	4.68505	5.03116	4.22074	5.41941	4.60944	4.56183	4.62062	4.23056	4.69755	4.89662	4.28823	4.32993
4779	Cluster 2	9.43452	8.27386	8.45163	8.93336	8.45254	9.75734	8.39223	8.25937	8.5588	8.30081	8.1431	8.79269	8.23691	8.46248
51421	Cluster 2	7.34394	5.62076	5.58101	6.01092	5.91372	7.79766	5.66755	5.39422	5.53936	6.49326	5.45339	5.77903	5.0374	6.03508
4677	Cluster 2	8.41261	7.58561	7.76963	8.13017	7.30538	8.36506	7.86016	7.79359	7.74494	6.90852	7.7877	7.76116	7.62347	7.28016
9314	Cluster 2	7.87715	6.039	6.20848	6.64242	6.55304	7.68935	5.88013	5.95502	5.8075	6.12305	6.17764	6.08415	5.78234	6.31381
10175	Cluster 2	7.26513	6.28383	6.55401	7.01583	5.81047	7.23033	6.39301	6.32118	6.17442	5.62946	6.8822	6.5852	6.72139	5.84182
29123	Cluster 2	9.43149	7.88273	7.60009	8.18513	7.81686	9.29126	7.94515	7.7191	7.92028	7.69594	6.93836	7.85295	7.13318	7.79031
2887	Cluster 2	7.60306	4.9725	4.7612	5.91216	6.15354	7.62656	5.45771	5.16827	5.64	6.32264	5.77874	6.26346	4.94284	5.97977
9245	Cluster 2	9.60391	8.65041	8.95446	9.07857	8.53671	9.85436	8.83934	8.84069	8.50874	8.20724	9.25257	8.54446	8.93049	8.19383
6464	Cluster 2	7.91431	6.77454	6.87452	6.97319	6.58752	7.77134	6.84605	6.57679	6.71318	6.79523	7.05491	7.01911	6.78986	6.75265
55173	Cluster 2	6.71966	5.64204	5.86505	6.41845	5.2858	6.62678	5.88429	5.69762	5.59249	5.27331	6.09938	5.83423	5.92426	5.33398
140809	Cluster 2	6.88149	6.74267	6.70681	6.22492	5.70554	7.28717	7.02795	6.64508	6.28615	5.76763	7.45678	6.09462	6.91296	5.88058
94234	Cluster 2	7.27268	5.33036	5.28883	5.40255	5.29973	7.6118	5.76541	5.36624	5.44193	6.05905	6.45093	5.51886	5.95627	5.46059
79956	Cluster 2	8.14243	7.61769	7.55612	7.59449	7.10177	8.06661	7.64866	7.37418	7.65807	6.67917	7.26487	7.79847	7.58485	6.96975
4665	Cluster 2	5.7194	4.27556	4.47231	5.08354	4.6914	6.20826	4.23951	4.23601	4.88637	4.75315	4.79512	4.91643	4.5023	4.37064
135112	Cluster 2	6.40208	4.82132	4.97944	5.87243	4.95705	6.34015	4.82365	4.88238	5.15846	5.18322	4.73427	5.57727	4.52758	5.0235
554202	Cluster 2	4.04681	2.7096	3.11511	2.7834	2.52981	3.84901	2.65946	2.89882	2.58261	2.01484	3.20578	2.56041	2.5249	2.29334
5366	Cluster 2	4.68533	2.83582	3.39929	4.19084	2.77292	4.91672	3.70359	3.39825	3.46343	2.80077	4.19408	3.879	3.33379	3.07674
197407	Cluster 2	5.71497	4.91646	4.83353	5.3657	4.14868	5.32335	4.85786	4.74291	4.66171	4.21549	5.04522	5.1181	5.07903	4.18096
7227	Cluster 2	6.77281	5.3208	5.51785	6.38447	5.44471	6.79593	5.34162	5.28158	5.9455	5.4153	5.04103	5.98068	4.74148	5.50043
283337	Cluster 2	6.8606	6.18714	6.27874	6.72911	5.64789	6.9447	6.11219	6.16601	6.21012	5.8529	5.89681	6.4998	6.07248	5.76101
54206	Cluster 2	9.88231	6.81172	6.86135	7.60822	8.25254	9.05384	7.18104	6.74232	7.71642	7.33539	7.50615	8.1873	6.77937	7.33481
2050	Cluster 2	9.31986	8.54141	8.50797	8.89659	8.17794	9.11502	8.5604	8.58713	8.53813	8.06101	8.37462	8.68362	8.64447	8.09449
1315	Cluster 2	9.10258	8.04978	8.39265	8.89896	8.05191	9.34893	8.38528	8.308	8.53462	7.77003	8.40503	8.44294	7.97639	8.01785
444	Cluster 2	9.84443	9.10821	9.19835	9.07077	8.53994	9.54527	9.19822	8.83304	8.97138	8.41696	9.41586	9.00117	9.04916	8.635
79047	Cluster 2	6.9696	6.39395	6.18915	6.4864	5.83937	7.13337	6.06721	6.02504	5.85337	5.57145	6.073	5.97691	6.04823	5.932
122553	Cluster 2	5.57786	4.56602	4.64304	4.99623	4.11755	5.26025	4.48363	4.51625	4.57832	4.26757	4.72387	4.59609	4.45036	4.27585
821	Cluster 2	10.9101	10.0466	10.1089	10.4056	9.83097	10.8726	10.139	9.91123	10.2053	9.51324	10.1002	10.282	10.0876	9.84757
5597	Cluster 2	8.29815	7.21874	7.52112	7.5448	6.90073	7.74753	7.59198	7.27572	7.35741	6.63595	7.55535	7.46819	7.16092	6.88096
323	Cluster 2	6.10498	4.22005	4.1645	5.27323	4.68292	5.92131	4.21332	4.11891	4.31349	4.49056	4.04338	4.80607	3.93463	4.65584
7358	Cluster 2	7.7253	7.94513	7.87268	7.26161	6.48639	7.41612	7.78658	7.74749	7.32115	5.84557	8.08337	7.01084	7.82911	6.50876
8829	Cluster 2	5.90962	4.44359	4.21634	4.84023	4.48253	5.7014	4.30297	4.11279	4.43914	4.69999	4.48007	4.79755	4.6976	4.29411
51043	Cluster 2	7.33531	6.3871	6.28027	6.60391	6.22537	7.09142	6.47382	6.45282	6.38874	6.01402	6.68731	6.52582	6.54072	6.15311
84084	Cluster 2	5.59	4.4079	4.75244	5.0343	4.41757	5.48568	4.54791	4.49761	4.80533	4.31076	4.84872	4.8846	4.41828	4.39339
54700	Cluster 2	7.18737	6.73459	6.71922	6.81817	6.22828	7.26498	6.83536	6.65983	6.48242	5.88659	6.60332	6.38504	6.48373	6.1581
7068	Cluster 2	5.14628	2.92689	3.14217	4.53858	3.61893	4.95534	3.22896	3.19339	3.697	2.73886	2.66901	3.90303	2.81506	3.43579
4170	Cluster 2	9.52059	8.383	8.34686	8.45679	8.27069	9.13638	8.60797	8.3984	8.3151	8.21768	8.64913	8.19827	8.25519	8.20191
10929	Cluster 2	7.24685	6.48881	6.61805	6.77667	6.08601	7.26987	6.53985	6.49455	6.20634	5.97651	6.46036	6.48528	6.34556	6.27911
3309	Cluster 2	10.6662	9.30308	9.29739	9.38942	9.39201	10.4301	9.49152	9.24973	9.95919	8.84864	9.85046	10.0631	9.42746	9.11909
7705	Cluster 2	8.46463	7.73754	7.89373	8.043	7.38072	8.31329	7.91196	7.75977	7.75145	7.13469	7.75041	7.66137	7.68712	7.36966
7035	Cluster 2	8.32491	7.35792	7.64807	8.11914	6.84101	7.76986	7.60966	7.44461	7.53831	6.87054	7.49702	7.75677	7.5371	6.82452
56907	Cluster 2	7.10603	4.70851	5.50227	6.07472	5.19926	7.05632	5.23503	4.69052	5.45898	5.58617	5.50591	5.8508	4.34052	5.21449
6249	Cluster 2	7.91286	6.68233	6.95683	7.59023	6.54838	7.99721	6.75254	6.66819	6.90196	6.50416	6.49592	6.98105	6.26817	6.74935
50999	Cluster 2	7.80035	7.16898	7.30394	7.20641	6.68309	7.55691	7.21443	7.03191	7.08956	6.31027	7.50235	6.92151	7.37871	6.60084
1452	Cluster 2	8.48395	7.52339	7.73672	8.19916	7.36159	8.43537	7.62278	7.45552	7.67687	7.16639	7.45914	7.81967	7.29799	7.36678
3397	Cluster 2	7.72475	6.62034	5.87919	6.13581	5.50127	7.67101	6.61553	6.50393	6.06867	6.18819	7.63379	5.53689	6.96015	5.31325
27242	Cluster 2	9.00872	8.6846	8.51154	7.99996	7.84658	8.62835	8.66433	8.5055	8.24092	7.58963	8.76171	8.07103	8.50219	7.80947
7587	Cluster 2	5.4795	4.62549	4.73033	4.89642	4.40216	5.54674	4.81932	4.64042	4.90204	3.74491	4.09269	4.63965	4.31751	4.14118
390	Cluster 2	7.62269	5.70588	6.11597	6.93177	6.06168	7.53041	5.89462	5.81709	5.95755	6.12103	6.35146	6.10329	5.60842	5.92616
51281	Cluster 2	5.23553	4.38055	3.98932	4.73243	4.27252	5.71988	4.33368	4.29118	4.37768	4.32488	3.9661	4.40738	4.02971	4.14118
116987	Cluster 2	8.13541	7.06541	7.16739	7.57471	6.67028	8.17025	7.10207	7.00906	7.24821	7.04267	6.41746	7.40228	6.54072	6.62026
338651	Cluster 2	3.72447	0.967853	1.32953	2.55806	2.03892	3.55188	0.989787	1.06758	1.7402	1.66144	0.902252	1.7061	0.932773	1.77486
51029	Cluster 2	6.59149	6.15924	6.35445	6.40399	5.66736	6.44009	6.25862	6.22245	6.23261	5.36154	6.24825	6.18723	6.17844	5.47932
25841	Cluster 2	6.45215	5.6649	5.69959	5.60582	5.65006	6.56908	5.99795	5.68119	5.64	5.40205	5.96018	5.52661	5.63192	5.38313
2041	Cluster 2	6.65642	5.44484	5.42175	5.99653	5.60365	6.68853	5.55476	5.58292	5.58474	5.5294	5.70666	5.91129	5.93564	5.51088
26512	Cluster 2	6.64483	5.9503	6.07444	6.16613	5.77699	6.72149	6.03953	6.05881	5.95154	5.15189	5.87348	5.84047	5.92235	5.67541
80315	Cluster 2	5.87829	4.12983	4.62397	4.74779	4.72483	6.02729	4.51613	4.30733	4.5977	4.71078	4.56406	4.79755	3.83283	4.67917
55435	Cluster 2	7.14522	6.35466	6.72929	7.00788	6.01516	7.08114	6.42474	6.57789	6.48034	5.73893	6.64386	6.32108	6.32839	5.93005
7378	Cluster 2	5.19796	3.50159	3.52796	3.92647	3.43928	4.71049	3.64602	3.42809	3.27404	3.42933	4.44885	3.79587	3.57599	3.23628
79364	Cluster 2	6.72957	5.98098	5.84666	6.36718	5.91191	7.06838	5.99795	5.76543	5.97099	5.70695	5.79372	6.07184	5.74402	5.91834
126917	Cluster 2	7.58194	7.42752	7.18619	6.74354	6.52129	7.35637	7.2978	7.33139	6.67171	5.83081	6.91684	6.27272	7.01838	6.0953
10230	Cluster 2	3.8907	2.67998	2.45044	3.3841	2.36997	4.14472	2.60006	2.63445	3.16393	2.82082	2.35551	3.16134	2.4208	2.764
64063	Cluster 2	6.81478	5.26704	5.36546	6.0517	5.16314	6.37165	5.29556	5.52656	5.47584	5.24018	6.13512	5.72838	5.57728	5.10502
29080	Cluster 2	6.17596	5.00869	5.10164	5.49189	4.84371	5.75214	5.52046	5.19455	5.35576	4.59326	5.70666	5.31603	5.46399	4.71574
283335	Cluster 2	5.64456	5.30633	5.14242	5.45728	4.57708	5.8781	5.08785	5.45829	5.05289	4.19258	4.90041	4.69116	5.1877	4.55853
5998	Cluster 2	6.65642	5.53445	5.42451	5.67774	5.61484	7.04903	5.47434	5.33769	5.575	5.96304	5.34903	5.81325	5.24979	5.83352
6472	Cluster 2	9.63353	8.18671	8.04923	9.24591	8.59069	9.52324	8.01882	8.02398	8.60046	8.0892	8.34271	9.03894	8.21995	8.34593
23769	Cluster 2	3.8509	2.43606	1.96624	2.62612	2.56715	4.1984	2.06846	2.73338	2.23199	1.31058	1.68109	2.16941	2.33174	1.99911
10456	Cluster 2	6.94902	5.83913	5.94405	6.59439	5.47449	6.76365	5.78777	5.9309	5.93487	5.51408	6.67252	6.37649	6.1014	5.39727
2081	Cluster 2	5.97402	3.22227	3.9362	5.22741	4.29496	6.23277	3.88042	3.12216	4.12332	3.64719	2.94441	4.78035	2.46334	3.99263
6498	Cluster 2	7.68965	6.9375	7.02656	7.09601	6.88233	7.787	7.01	6.86921	6.88234	6.4995	6.91342	6.69595	6.63795	6.5824
27230	Cluster 2	9.51328	8.25735	8.54867	8.71369	8.21149	9.03101	8.37129	8.39902	8.72135	7.8151	8.91921	8.85843	8.43997	8.07306
10970	Cluster 2	7.83952	6.06357	6.4305	7.14974	6.34709	7.59688	5.90284	5.84317	6.29805	6.23566	6.55136	6.73552	5.92045	6.31976
694	Cluster 2	7.9496	6.20545	6.53116	7.52711	6.74652	7.64601	6.25542	6.5634	7.07581	6.65702	6.68999	7.5235	6.59315	6.62868
1263	Cluster 2	5.9851	4.77655	4.75244	5.22466	4.79733	5.97356	4.79304	4.68229	4.35508	4.78923	4.84393	4.59609	4.53258	4.56355
4814	Cluster 2	5.45316	4.34325	4.35579	4.80763	4.32251	5.64022	4.25884	4.03088	4.33674	4.27486	4.69223	4.91643	4.37436	4.40463
57224	Cluster 2	6.66792	4.98164	4.68505	5.57817	5.27174	6.51134	4.7527	4.68229	4.60538	4.68366	4.62119	4.77167	4.64774	5.34278
84645	Cluster 2	3.42172	1.52923	1.42075	2.08867	1.80889	3.37669	1.45963	1.6092	2.12919	2.17924	1.3436	2.27139	1.67404	1.99911
23300	Cluster 2	6.71634	6.2665	6.17612	6.23585	5.57873	6.4214	6.05251	6.03477	5.90562	5.36496	6.07913	5.98819	6.06041	5.67076
3417	Cluster 2	8.18547	7.36492	7.70645	8.32319	7.29568	8.53696	7.38028	7.63737	7.93064	6.92251	7.30204	8.29868	7.46695	7.44306
85007	Cluster 2	6.25126	4.56197	4.5702	5.67372	5.12921	6.42641	4.25884	4.59729	4.90826	5.11581	4.51063	4.87248	4.36878	4.87781
9188	Cluster 2	9.52581	9.03845	9.1322	8.96696	8.29697	9.40803	9.29582	9.11881	8.75173	7.87868	8.87732	8.31817	8.81998	8.38832
4054	Cluster 2	7.47408	5.93784	5.79858	6.87347	6.58297	8.31801	6.03018	6.01851	6.60911	6.89321	6.16617	7.05976	6.16239	6.37368
9107	Cluster 2	6.1565	5.29172	5.41067	5.7821	5.16009	6.22129	5.48806	5.09265	5.3671	4.76355	5.59986	5.32495	5.00536	5.1458
81607	Cluster 2	4.9111	3.68422	3.59803	4.16819	3.67985	4.61283	3.58606	3.72913	3.80099	3.49322	3.98363	3.633	3.87284	3.28577
1777	Cluster 2	5.92503	3.88576	3.94391	5.47123	4.48253	5.85043	4.13179	4.03735	4.78519	4.82939	4.34415	5.32199	4.39099	4.48098
51274	Cluster 2	8.39092	7.35616	7.33725	7.73835	7.19268	8.17509	7.16405	7.14105	7.10657	6.95917	6.97498	7.37962	6.95457	7.21379
79724	Cluster 2	6.75459	5.49673	5.38258	6.30106	5.68869	6.55315	5.50705	5.32453	5.79244	5.66318	5.45653	6.11534	5.53303	5.55696
2877	Cluster 2	9.16963	9.42803	9.41247	9.12194	8.06093	9.75548	9.39544	9.24258	8.61599	7.7275	10.3768	8.85997	9.7819	7.9306
114915	Cluster 2	6.64367	4.82471	5.14576	6.70374	5.21405	6.78232	5.00632	5.61137	5.48211	5.30214	5.30088	6.07184	5.7135	5.11532
8543	Cluster 2	7.86771	6.04482	6.45228	7.23462	6.82568	7.93927	6.64154	6.60428	7.38556	6.86692	6.45408	7.5472	6.84821	6.7647
64837	Cluster 2	6.0965	5.41144	5.27667	5.40497	5.08485	6.14588	5.05505	5.02265	5.30479	5.04083	5.51799	5.29197	5.18134	5.20487
3097	Cluster 2	6.68951	4.94475	5.42451	6.08079	5.62815	6.8832	5.54166	5.2679	6.03352	5.22144	4.67614	5.96174	4.63849	5.33985
51569	Cluster 2	7.69471	6.51944	6.95206	7.11686	6.6735	7.6551	6.89423	6.69605	7.2002	6.60736	7.23224	7.1361	6.80027	6.51785
6884	Cluster 2	4.4605	3.87273	4.39569	3.95982	3.1504	4.23881	4.02292	3.96455	3.45495	3.04201	4.24585	3.65203	4.07843	3.1319
10944	Cluster 2	8.11875	7.36433	7.59948	7.81005	7.02837	8.03991	7.63762	7.61051	7.61211	7.04481	7.93579	7.66665	7.70662	7.11029
23164	Cluster 2	7.71923	6.90026	6.82528	7.08472	6.80629	8.05696	6.92884	6.7264	6.86405	6.74494	6.29465	6.77729	6.38344	6.63107
466	Cluster 2	6.00336	5.2086	5.48916	5.55872	5.03575	5.79149	5.26402	5.59173	5.44407	4.48429	5.50287	5.29802	5.53303	4.9176
8501	Cluster 2	7.41458	6.26899	6.2526	6.92841	6.30488	7.26847	6.12454	6.17484	6.1084	5.72303	6.16809	6.66349	6.43379	6.22781
56905	Cluster 2	7.01443	6.90427	6.65257	6.44224	6.09722	6.73568	6.62922	6.59115	6.37532	5.72036	6.67792	6.63747	6.75603	5.70527
57509	Cluster 2	6.13014	5.57323	5.5636	5.89329	5.01225	6.16248	5.85283	5.51501	5.22727	5.03226	5.64188	5.46606	5.37486	5.12895
11067	Cluster 2	5.72381	3.16996	3.00151	3.87845	2.80453	4.88796	3.69415	3.72111	4.29461	3.60154	4.70285	3.30052	3.6607	3.11831
9682	Cluster 2	7.29436	6.31427	6.31487	6.64345	6.08279	7.0087	6.20481	6.2267	6.22889	5.90315	5.74315	6.22744	5.95813	6.0796
29950	Cluster 2	5.56316	3.94298	4.20356	4.52082	3.87114	5.50237	4.35779	4.1961	3.77399	4.16146	5.11051	4.73198	4.36317	3.65877
1982	Cluster 2	11.3463	10.6075	10.6327	10.6022	10.0937	10.8785	10.8343	10.5634	10.4178	9.98607	10.725	10.3613	10.5636	10.0799
84236	Cluster 2	5.78634	4.50399	4.43451	5.19416	4.72069	5.74815	4.58922	4.39052	4.62062	4.76355	4.38431	4.91643	4.5023	4.72474
51320	Cluster 2	7.24378	6.05061	6.18915	6.47491	6.26851	6.87407	6.22461	6.12712	6.29449	5.77279	6.2355	6.29104	6.13797	6.07433
57099	Cluster 2	4.82745	4.86145	4.90636	4.37021	3.92965	5.06537	4.97549	4.77423	4.22153	3.70229	5.11847	4.43511	4.90089	4.10027
1459	Cluster 2	5.95913	4.9069	5.02376	5.73472	4.88495	5.75811	4.96376	4.57967	5.06408	4.40678	4.74459	5.68976	4.90861	4.57355
91768	Cluster 2	6.81271	7.03357	6.93572	6.74832	5.52518	6.57811	6.81373	6.85372	6.35497	5.79577	6.63695	6.51157	6.74206	5.68697
7538	Cluster 2	8.56796	6.6445	6.27722	6.55674	6.93416	7.95409	7.09402	6.73736	6.90352	6.60447	7.79765	6.79345	7.13483	6.57495
80320	Cluster 2	5.7194	4.48271	4.13786	5.02172	5.049	6.52074	4.45598	4.23037	4.32283	4.1771	4.55822	4.76732	4.75439	4.54842
8780	Cluster 2	7.64787	6.08067	6.26342	7.10125	6.56923	7.54199	6.22789	6.10111	6.62147	6.54994	6.18334	6.69938	5.7332	6.51526
64332	Cluster 2	7.03322	6.3429	6.3717	6.71159	5.41941	7.26288	6.23278	5.81897	6.28017	6.27618	6.25729	6.09462	5.87192	5.41406
440672	Cluster 2	8.65922	7.66994	7.86458	7.93395	7.22662	8.38159	7.98391	7.68243	7.64136	7.64973	8.08184	7.85654	7.64846	7.50379
170688	Cluster 2	8.67184	7.68679	7.87973	7.94731	7.23607	8.39443	7.9974	7.69169	7.64974	7.65882	8.09501	7.86981	7.65879	7.51939
7494	Cluster 2	9.28425	8.26889	8.38594	9.02108	8.24139	9.24187	8.29687	8.1961	8.26809	7.75382	8.69109	8.87827	8.53497	8.02287
100302736	Cluster 2	6.11678	5.22664	5.52301	5.74623	5.2052	6.02068	5.33557	5.23169	5.5789	4.40678	5.2583	5.72838	5.08926	5.0344
1130	Cluster 2	5.21373	3.44989	4.03334	4.37516	3.97202	5.4517	3.85524	3.80691	3.66796	3.86569	4.07644	3.41636	3.32227	3.63032
6868	Cluster 2	6.1565	5.46452	5.46793	5.58887	5.21405	5.93015	5.59841	5.35592	5.58668	4.82939	5.14209	5.48741	5.39148	5.0488
6004	Cluster 2	4.71223	3.55966	3.38803	2.95198	3.48877	4.47946	3.80352	3.76074	3.49684	2.53541	3.68453	2.88391	3.9866	3.14537
23301	Cluster 2	6.5235	5.48393	5.64152	5.57602	5.46957	6.76266	5.9767	5.63075	5.71823	5.70695	5.76359	5.46606	5.40791	5.69615
1762	Cluster 2	6.08454	5.49673	5.33647	5.83518	5.24894	6.41638	5.421	5.3688	5.37386	5.255	5.23652	5.65244	5.22527	5.26472
64651	Cluster 2	6.57936	3.3022	3.88906	4.1218	4.05322	5.01307	4.02292	3.79931	4.26582	4.16146	4.85826	4.30888	3.77489	3.63032
27153	Cluster 2	6.03212	5.21894	5.08431	5.19976	4.8626	5.65736	5.24476	4.86431	5.02453	4.74792	5.39562	5.542	5.04442	4.81599
143187	Cluster 2	5.67451	5.09257	5.19505	5.0622	4.31155	5.5	5.09145	4.97963	4.88005	4.4653	4.52268	4.63008	4.76293	4.52801
23135	Cluster 2	6.93956	5.80867	5.38541	5.63502	5.97231	6.57473	5.77887	5.62217	5.78231	5.5294	5.54777	5.76161	5.43755	5.73897
7079	Cluster 2	3.64292	1.31474	1.37586	2.31171	1.83973	3.82646	1.45963	1.30053	1.49767	1.52138	1.7646	0.831916	1.3505	2.14032
161	Cluster 2	7.40499	6.75692	6.55275	6.96992	6.63225	7.52809	6.48891	6.53511	6.64588	6.1311	6.25729	6.82629	6.47855	6.46647
100506311	Cluster 2	4.96429	4.31943	4.27863	4.73629	3.81015	5.27421	4.21991	4.22472	4.36416	4.02114	4.85826	4.63487	4.79243	3.76728
1875	Cluster 2	5.31374	4.86145	5.11195	5.10754	4.42776	5.37866	4.84513	5.10193	4.74055	4.24548	5.18061	5.02262	5.28283	4.33582
29116	Cluster 2	4.95306	4.89729	4.90241	5.02487	3.86365	5.15256	5.0025	4.66569	4.97203	3.91317	4.69755	4.44605	4.36317	3.93175
5831	Cluster 2	8.46627	7.55331	7.81657	8.11322	7.30952	8.35032	7.7114	7.67571	7.6553	6.96256	8.3031	7.99574	8.09402	7.30212
375056	Cluster 2	7.84206	6.73729	6.64431	6.9225	6.73118	7.36878	6.43752	6.46126	6.71051	5.95399	6.15654	6.70737	6.31974	6.40761
100506190	Cluster 2	5.03348	3.3022	3.71077	4.8756	3.66271	5.07496	3.88872	3.84428	4.12866	3.87531	3.48968	4.41853	3.74071	3.90032
3221	Cluster 2	5.45847	4.05681	3.88105	5.09859	4.28378	5.75811	4.29675	4.01786	5.14271	4.48429	4.09269	5.33382	4.84968	4.1744
6310	Cluster 2	7.99823	6.37444	6.61685	7.31477	6.7617	7.75053	6.45579	6.24358	6.72556	6.28703	5.91291	7.03732	5.7201	6.57868
53981	Cluster 2	6.92334	6.40191	6.5477	6.65977	5.89365	6.9236	6.43893	6.34614	6.19747	5.37517	6.02724	6.12218	6.07763	5.91834
388610	Cluster 2	9.0517	8.38902	8.66051	9.07838	7.82458	8.92444	8.44065	8.41153	8.35294	7.82072	8.86525	8.93885	8.75349	7.83878
1850	Cluster 2	6.96774	5.04979	4.94144	5.20533	5.6014	6.42516	5.4437	5.16827	5.16627	5.54456	5.90833	5.38306	4.95034	5.40008
11163	Cluster 2	8.71071	7.73439	7.913	7.98587	7.28171	8.43661	8.04875	7.74552	7.69678	7.74072	8.16536	7.91286	7.72258	7.56457
85377	Cluster 2	6.57326	5.06706	5.18857	5.02802	4.79733	5.6785	5.17862	4.98967	4.89892	5.08711	5.00714	5.02627	4.86166	5.11874
54989	Cluster 2	7.70368	7.22837	7.31662	7.32505	6.86182	7.69195	7.25431	7.20924	7.18041	6.15302	6.98481	6.93128	6.99863	6.7125
25842	Cluster 2	5.75649	5.44484	5.62723	5.5412	4.54936	5.53982	5.4771	5.32453	5.18176	4.28933	5.9152	5.31305	5.68457	4.75141
441951	Cluster 2	8.89346	6.71373	7.39252	8.83029	7.51337	9.25072	7.1083	7.5914	7.8793	7.70069	7.94141	8.37762	7.79151	7.29004
9709	Cluster 2	8.34187	6.14576	6.80108	7.58223	6.8665	8.035	6.33954	6.32515	7.42841	6.50105	7.35352	7.88095	6.10644	6.66537
23411	Cluster 2	6.14173	5.2008	5.49442	5.65144	5.12609	5.81076	5.42671	5.39422	5.22727	4.71078	5.22182	5.28589	5.05141	4.82439
648	Cluster 2	6.8044	6.12118	6.25415	6.80447	5.91915	7.00368	6.32891	6.29577	6.23509	5.82834	6.34808	6.19536	6.22555	5.93588
79616	Cluster 2	4.99748	4.54153	4.49348	4.46616	3.9368	4.65611	4.26523	4.32858	4.18099	3.50567	4.33735	4.30287	4.17118	3.80171
80198	Cluster 2	6.97979	5.99307	5.85077	6.42324	6.01684	6.94644	5.85283	5.73789	5.73058	5.94944	6.11736	5.94254	5.93375	5.86845
84272	Cluster 2	6.41305	5.4024	5.84666	6.2139	5.59464	6.48998	5.71264	5.62002	5.85498	5.29499	6.05653	6.04149	5.6913	5.28615
1241	Cluster 2	4.94174	3.61549	3.14217	4.07387	3.59201	5.91242	3.6362	3.6968	3.74646	4.21549	3.53795	3.05095	4.09205	3.39127
9926	Cluster 2	7.21898	5.99307	6.28483	6.94266	6.27558	7.3412	6.31358	6.11647	6.4688	6.14708	5.79372	6.44219	5.81351	6.19903
93953	Cluster 2	3.29694	2.24704	1.87241	3.27175	2.21392	4.26141	1.77817	2.37324	2.55114	2.32681	2.27235	2.51954	2.23683	1.90724
11340	Cluster 2	5.95162	5.10933	5.09127	5.3202	4.55866	5.72395	5.21867	4.99633	5.03594	4.87327	5.74829	4.8846	5.30347	4.72474
55323	Cluster 2	4.7255	0.812753	1.62636	3.13829	2.77292	5.26305	1.77817	1.92044	2.85159	2.86012	3.20578	3.31253	1.96801	2.49616
146439	Cluster 2	6.14503	4.86475	4.59489	5.46891	5.08806	6.19805	4.79745	5.15643	5.01014	5.12794	5.23652	5.17513	5.07561	5.07719
9260	Cluster 2	6.1318	4.00998	3.71077	4.17388	4.13631	5.85971	4.27159	3.97806	4.10176	4.99743	5.03684	4.58127	4.03677	4.18096
4293	Cluster 2	5.92886	5.27201	5.41622	5.25184	4.70821	5.73408	5.18874	5.11422	5.22976	4.78923	4.67074	5.06583	4.6976	4.56355
55186	Cluster 2	7.66059	5.95185	6.37455	7.63014	6.725	7.75302	6.37983	6.25473	7.17268	6.47913	5.98433	6.92738	5.81761	6.44348
148189	Cluster 2	3.30874	1.82817	2.05434	3.01679	2.1415	3.50531	1.97804	2.15266	2.36462	1.94345	2.32831	2.47748	1.81213	1.87527
163859	Cluster 2	5.79265	5.08411	5.26749	5.45495	4.97453	5.8467	5.22851	5.08954	5.14271	4.42655	5.03264	5.19148	4.80075	4.86566
79693	Cluster 2	5.93649	5.68926	5.61037	5.44084	4.98491	6.13521	5.92116	5.82085	5.42032	4.87327	6.25006	5.36875	6.02889	5.17892
51330	Cluster 2	8.73687	7.19473	7.37338	7.71462	7.17918	8.71147	7.39492	7.28322	7.03587	7.53224	8.24749	7.51442	7.85181	7.21459
8878	Cluster 2	9.85453	8.77031	8.85601	9.14514	8.49403	9.72583	9.33847	8.81009	8.83063	8.43252	10.1284	8.84532	8.77846	8.3161
4661	Cluster 2	3.38874	2.30639	1.87241	2.59249	2.09112	3.74863	1.94659	2.54649	2.23199	1.19239	1.28824	1.97151	2.28507	2.05727
10483	Cluster 2	7.45894	7.00175	7.04728	6.46333	6.42033	7.19114	7.01664	6.99334	6.92593	5.97875	7.2082	6.8938	6.98043	6.50485
145781	Cluster 2	6.92813	6.05495	6.45768	6.71843	6.00158	6.82087	6.07813	6.19812	6.20508	5.64361	6.0145	6.34028	5.96924	5.93005
3914	Cluster 2	9.10385	6.6814	6.89355	8.32255	7.52587	9.34133	6.73769	6.63765	6.70605	7.83002	7.08162	7.14452	6.45371	7.40647
64798	Cluster 2	6.29344	4.69747	4.81263	6.11079	5.22577	6.4126	4.81061	5.10193	5.01303	4.23056	4.24585	5.6782	4.9726	5.00884
118429	Cluster 2	7.49618	5.61686	6.0098	6.5425	6.26425	7.64171	5.42385	5.59173	5.54336	6.24125	5.78375	5.71938	5.33531	6.34187
9764	Cluster 2	3.36633	1.59418	2.24113	2.59249	1.86992	3.74061	1.5461	1.89217	2.7304	2.17924	2.43413	2.73121	1.43844	1.99911
9975	Cluster 2	6.639	5.80524	6.08493	6.66585	5.71388	7.06598	6.00178	5.79436	6.36744	6.12708	5.77874	6.54122	5.72666	5.65672
119504	Cluster 2	7.53688	6.44106	6.66894	7.41014	6.48395	7.51874	6.70164	6.61729	6.83576	6.5723	7.0806	7.31691	6.81369	6.35061
4923	Cluster 2	9.13442	7.58361	7.53331	7.59236	8.02406	9.31305	7.82059	7.28322	7.12872	8.33869	8.29127	7.30192	7.53273	7.95088
571	Cluster 2	7.10603	5.63819	6.08842	6.56868	5.81435	7.128	5.78333	5.43888	6.00332	6.0162	5.80856	6.01967	5.13274	5.91441
10135	Cluster 2	6.8874	6.43442	6.60352	6.31787	6.01853	7.0112	6.7514	6.45403	6.66346	5.61804	7.15116	6.61945	6.47725	5.99658
1728	Cluster 2	8.60821	9.43581	9.1801	8.49255	7.63759	9.0502	9.5044	9.07899	8.55929	7.60922	10.2738	8.60675	9.49262	7.70931
261729	Cluster 2	6.62845	5.08411	5.1788	6.32685	5.98788	7.38044	5.14092	4.95251	5.8694	5.96529	4.78515	6.00864	4.89313	5.92811
7263	Cluster 2	7.03233	6.17392	6.27874	6.89604	5.81435	7.04252	6.20481	6.29981	6.20381	6.02271	6.76542	6.65879	6.70818	5.84182
10623	Cluster 2	5.8503	4.78005	5.03824	5.25453	4.39179	5.51418	4.81497	4.45958	4.43052	4.62212	4.84393	4.78897	4.70205	4.54842
26872	Cluster 2	4.56258	3.62329	4.10386	4.41898	3.72185	5.44678	4.11774	4.27485	4.29461	3.57816	4.70285	4.18368	4.37992	3.72306
7164	Cluster 2	5.06165	4.96945	4.90636	5.22192	4.54	5.59868	4.98713	5.01284	5.15061	4.15357	5.35914	5.30405	5.11284	4.18748
84958	Cluster 2	6.45215	4.34325	4.17764	5.71922	5.06541	6.39227	4.082	3.86624	4.91446	5.17545	5.08637	5.50584	4.15829	5.13233
100996307	Cluster 2	3.09371	2.2267	1.93564	2.50483	1.57229	3.00049	2.2339	1.92044	2.36462	1.90638	2.05735	2.2213	1.99726	1.96913
56413	Cluster 2	3.33206	2.41824	1.99621	2.44956	2.21392	4.16284	2.38231	2.02829	1.87339	2.32681	1.49799	1.77717	2.16131	2.02848
10961	Cluster 2	8.01092	7.12226	7.34018	7.99031	7.02418	8.05413	7.30634	7.34253	7.33102	7.04054	7.63379	7.71213	7.67303	6.93042
157807	Cluster 2	5.22934	4.27556	4.43451	4.26742	3.85613	5.26305	4.27792	4.21904	4.45197	3.76575	5.43439	4.53075	4.83761	3.87629
51611	Cluster 2	5.29902	4.71947	4.79994	5.65348	4.52584	5.6009	4.95193	5.00955	4.95109	4.14564	5.23286	5.15526	5.04091	4.26972
23060	Cluster 2	8.30774	7.2811	7.23728	7.47789	7.12387	8.03541	7.23573	6.98917	7.37268	6.72113	6.46036	7.23565	6.54691	7.05428
7626	Cluster 2	5.09269	4.11883	4.09003	4.82221	4.17914	5.54213	4.15261	4.4056	4.48981	4.15357	4.13253	4.0821	3.97194	4.32993
23347	Cluster 2	7.49553	7.19014	7.30843	7.17623	6.48882	7.84938	7.44642	7.01971	7.18619	6.33489	6.58764	6.79345	6.53699	6.55238
49854	Cluster 2	5.65384	4.79739	4.79142	5.10754	4.68292	5.17356	4.84939	4.64889	4.79865	3.856	4.62119	5.05157	4.35189	4.12087
57221	Cluster 2	8.04571	6.77717	6.87552	7.18471	6.96945	7.94059	6.92784	6.62267	7.35115	5.96078	6.01023	7.23171	5.99666	6.63705
7779	Cluster 2	5.61872	4.29033	4.60465	5.43611	4.46285	5.88175	4.40483	3.80691	4.28029	4.13766	4.56406	4.70944	4.07157	4.48628
137492	Cluster 2	4.35063	3.25276	3.57836	4.01162	3.26845	4.23311	3.49116	3.71306	3.71841	3.2187	3.67377	3.90303	3.42272	3.30989
55664	Cluster 2	4.9111	4.18358	4.61434	4.66124	3.77866	4.83622	4.31533	4.52548	4.30879	3.99489	4.73427	4.29078	4.36317	3.80171
25998	Cluster 2	8.10866	7.05824	7.27061	7.36791	6.88233	7.65297	7.18862	6.92957	7.29051	6.66259	6.89268	7.00992	6.47205	6.91576
149603	Cluster 2	7.15424	6.12942	6.27569	7.102	6.26851	7.50815	6.08897	6.09957	6.36065	6.34532	6.56015	6.78808	6.19115	6.28216
7462	Cluster 2	5.01559	1.68643	2.45044	3.4513	2.23727	4.97598	2.73503	2.24498	2.77194	3.24863	4.12465	3.17456	1.99726	2.5376
389792	Cluster 2	5.32249	4.32901	4.20356	4.92372	3.88599	5.96154	4.26523	3.82197	4.31817	4.37999	5.35241	5.04798	4.72409	3.93175
55825	Cluster 2	4.77312	2.2267	2.31433	3.95982	2.9809	5.06537	3.37785	3.00823	4.00637	3.75537	2.79352	4.5663	3.01421	3.29788
7091	Cluster 2	5.0961	3.51842	3.58823	4.29381	3.92965	4.46979	3.70359	3.5776	3.82092	3.33485	3.54977	4.03212	3.40099	3.65877
10769	Cluster 2	8.13417	7.388	7.24354	7.30637	6.64103	7.787	7.74492	7.59853	7.55129	7.23713	8.00933	7.37319	7.60637	6.73383
6938	Cluster 2	7.64903	6.81086	6.86541	7.18471	6.7617	7.49033	6.81591	6.71534	6.82429	6.19589	6.32075	6.79773	6.47466	6.59717
100820829	Cluster 2	5.20113	4.17299	4.50915	5.04366	4.02666	5.1616	4.05276	4.05659	4.23645	4.03837	4.37105	4.42408	3.90407	4.02941
3981	Cluster 2	5.26914	4.78701	4.83353	4.97355	4.41245	5.34202	4.71586	4.77423	4.61682	4.20789	4.67614	4.30287	4.41286	4.28196
285440	Cluster 2	4.58701	2.67998	3.11511	4.3948	3.419	4.41037	3.03328	3.03434	3.44642	3.09238	2.79352	3.83803	2.71296	3.14537
92521	Cluster 2	4.2379	4.11883	4.06903	4.21866	2.7406	4.60402	4.13876	3.9092	3.96518	3.72376	4.1713	3.8709	3.93463	3.21088
26873	Cluster 2	5.01199	3.02438	2.97165	4.97681	3.77068	5.50947	3.16208	3.25019	4.11796	4.23804	3.37477	4.30888	2.9104	4.07234
10150	Cluster 2	7.94299	6.44106	6.71697	7.53433	6.74753	7.739	6.39592	6.35653	6.67901	6.6416	6.70856	6.84501	6.09295	6.77231
84981	Cluster 2	5.26914	3.1485	3.4543	3.41329	2.89541	4.79423	3.61635	3.4765	4.12866	3.83643	4.64342	4.35607	3.29897	2.83221
54532	Cluster 2	6.91757	5.78452	6.35445	6.43752	6.07146	7.14252	6.1729	5.94988	6.21264	5.97428	5.99734	6.04149	5.58693	6.04229
25805	Cluster 2	3.52648	1.85492	1.90437	2.24834	1.74515	3.65787	2.51686	2.41358	2.32795	2.62939	2.15344	2.78393	2.50467	1.73978
23189	Cluster 2	6.0811	5.39331	5.30089	5.29691	5.13544	6.04367	5.70091	5.52195	5.99165	4.89708	5.02419	5.69894	5.29466	5.01252
3570	Cluster 2	4.58216	1.90698	3.30666	3.40362	2.432	4.70226	3.16208	2.59991	3.13238	2.86012	3.85617	2.99242	1.84468	2.65524
51665	Cluster 2	6.57815	5.9394	6.01347	5.69368	5.3488	6.3375	6.0562	5.80198	5.66226	5.77021	5.55658	5.55469	5.50784	5.08769
9069	Cluster 2	8.45636	7.19014	7.50362	8.21341	7.57137	8.28048	7.46457	7.29609	7.63387	7.0081	7.49397	7.61424	7.12161	7.3675
64115	Cluster 2	5.2417	2.76706	3.2456	4.72857	3.89336	5.71988	2.69774	2.68477	3.39418	4.21549	3.54977	4.48372	2.83139	3.3218
7572	Cluster 2	7.13366	6.54534	6.71697	7.06263	6.30212	7.22531	6.65498	6.55441	6.57529	5.82089	6.33277	6.51547	6.20845	6.30933
100288162	Cluster 2	4.18126	2.73861	2.72554	3.50651	2.60355	4.38488	3.09195	2.94083	3.13238	2.82082	1.7646	3.06522	2.50467	3.1319
5493	Cluster 2	8.31653	7.00325	6.96538	7.40349	6.93327	8.18878	6.79178	6.66715	6.74742	7.39932	6.44778	6.98481	6.21314	6.98387
146223	Cluster 2	8.2454	8.05988	8.12536	8.18689	7.18369	8.42321	8.19976	7.8475	8.03704	7.22683	7.21286	7.9864	7.5371	7.24306
7296	Cluster 2	9.08532	9.36284	9.51613	8.78147	8.09129	9.25758	9.6173	9.10848	8.87062	8.17448	9.83892	8.43197	8.86605	8.21434
89801	Cluster 2	3.47505	1.77313	1.90437	2.79823	2.21392	3.54268	1.21764	2.15266	1.97173	2.26958	1.72345	2.11558	2.23683	1.96913
6049	Cluster 2	7.1713	6.46947	6.43871	6.74067	6.46181	7.40538	6.50788	6.31054	6.21012	5.81089	6.58764	6.29559	6.21625	6.49305
50640	Cluster 2	6.73286	5.18508	6.02077	6.27082	5.52043	6.44009	5.47159	5.72793	6.25841	5.36154	6.12923	6.14251	5.50275	5.62102
28989	Cluster 2	5.92312	5.4946	5.50748	5.45495	5.14473	6.32816	5.73352	5.69353	5.44835	5.09125	6.26627	5.64058	6.09634	4.97906
5653	Cluster 2	8.37171	5.78452	5.50488	5.79324	5.93352	9.77217	6.92481	6.51324	6.37308	7.44527	8.09803	6.35777	7.31116	6.22305
2052	Cluster 2	6.53233	6.64066	6.0098	6.20002	5.55104	7.03762	6.19146	5.92916	5.84528	5.82586	7.07345	6.0859	6.63679	5.5264
80311	Cluster 2	3.85895	3.51003	3.6366	3.22862	2.91001	3.71628	3.69415	3.378	3.29319	2.46067	3.24992	3.1072	3.23901	2.78136
79734	Cluster 2	3.08	1.68643	1.96624	2.39208	2.16605	3.58808	1.84792	1.538	2.59809	2.08286	2.48427	2.61962	2.10867	1.77486
127707	Cluster 2	4.35633	1.88119	1.37586	4.17956	2.32708	5.58531	1.74199	1.97537	2.96339	3.88487	1.7646	3.59417	1.74474	2.98982
2012	Cluster 2	7.86721	5.89175	6.20528	6.05633	5.68445	6.77056	6.03393	5.67913	5.39617	6.34532	6.63279	5.39158	5.79071	6.02782
54498	Cluster 2	7.19772	4.99372	5.07029	5.8477	5.86957	6.87955	5.07337	4.9353	4.87052	6.06956	5.75341	5.56728	5.24675	5.48727
100131096	Cluster 2	5.66306	4.46546	4.40688	5.37809	5.11037	6.23705	4.33368	4.69462	4.83503	5.05783	4.51667	5.13511	4.2462	4.66522
10209	Cluster 2	9.87699	8.40183	8.41605	9.07363	8.51119	9.29554	8.64671	8.48672	8.75777	8.53511	9.28055	9.36927	8.8521	8.28449
1847	Cluster 2	6.64483	3.22227	4.60465	4.06776	4.71654	5.87627	4.58412	3.56869	4.11796	4.1693	5.4628	3.96522	3.4119	4.04386
9475	Cluster 2	7.99959	7.04668	7.31439	7.47674	7.04831	8.28806	7.5728	7.05441	7.4408	6.08623	6.36323	7.23565	6.46553	6.9688
54557	Cluster 2	4.28644	3.0934	3.27033	3.3841	2.65648	3.33469	3.12041	3.03434	3.6898	2.55948	3.08101	3.67082	3.16361	2.88133
84327	Cluster 2	3.93705	2.97645	2.89418	3.79221	2.65648	3.74061	3.01823	2.78041	3.10013	2.26958	2.43413	3.58429	2.54485	2.88133
6655	Cluster 2	5.64688	4.2303	4.52466	4.97681	4.45291	5.50947	4.38737	4.25833	4.74403	4.62212	3.91218	4.60099	3.61425	4.56355
5032	Cluster 2	4.61579	3.97991	3.73763	4.06163	3.6968	4.58175	4.00013	4.21334	3.84707	3.6805	4.46767	3.98036	4.37436	3.34533
26260	Cluster 2	4.50733	3.57583	3.66486	4.09803	3.25707	4.16284	3.22896	3.4379	3.56144	3.20351	3.73716	3.8297	3.68787	3.45755
3164	Cluster 2	6.50053	3.79888	3.79842	4.06163	4.71654	4.75496	4.21332	3.76074	4.56262	3.88487	4.71865	4.58623	3.78332	3.94721
8672	Cluster 2	8.2431	7.44248	7.40095	7.50921	7.37283	8.31194	7.31252	7.32215	7.48622	6.97604	6.64662	7.33026	6.78776	7.37467
54906	Cluster 2	8.03288	7.52496	7.55486	7.22984	7.12622	7.95495	7.67588	7.4379	7.1817	6.66398	6.92594	6.71644	7.10659	7.07114
8473	Cluster 2	9.28369	8.20697	8.00154	9.03621	8.72736	10.0799	8.18847	8.11011	8.51309	8.48217	7.80629	8.00779	7.81429	8.47287
113026	Cluster 2	8.7894	7.6342	7.54095	7.92342	7.38986	8.22156	7.36921	7.25088	7.0827	7.68162	7.34082	7.63651	7.18654	7.41553
10265	Cluster 2	3.32045	3.35	3.12871	2.59249	1.74515	2.71965	3.34204	3.23901	2.75823	1.94345	3.30675	2.43416	3.22671	2.14032
55605	Cluster 2	7.07008	6.64833	6.77214	6.65163	5.95304	6.83882	6.70986	6.52709	6.34008	5.3304	6.10339	6.27579	5.97844	6.10567
6715	Cluster 2	5.38234	5.30875	5.25824	5.98685	4.94647	6.5078	5.13046	5.33507	5.37386	5.00183	5.34564	5.65008	5.34388	4.90578
100128569	Cluster 2	2.5342	2.64974	2.26594	2.33222	1.41734	2.81438	2.35861	2.50975	2.23199	1.61625	2.05735	1.87761	2.08161	1.37847
158219	Cluster 2	4.35633	2.82233	3.03076	4.24595	3.39843	4.50809	3.0775	3.17004	3.83405	2.80077	1.91839	3.83803	2.76491	3.33361
199800	Cluster 2	3.34357	2.75291	1.93564	2.54054	2.11653	3.49581	2.90827	2.81094	2.91477	2.11571	3.45238	2.03087	2.87931	1.84257
771	Cluster 2	9.75912	8.44429	8.39511	8.9788	8.89458	9.6108	8.14107	8.10358	8.08177	7.52538	8.0274	8.43197	8.35919	8.46114
641339	Cluster 2	3.39982	1.62559	2.29034	3.09091	2.09112	3.39724	1.5461	1.86333	1.97173	1.97958	2.0901	2.0015	1.67404	1.73978
5202	Cluster 2	6.62255	5.89014	5.95935	5.66768	5.6609	6.3428	6.00178	6.05084	5.84366	5.31634	6.71645	6.00309	6.51819	5.36597
143458	Cluster 2	2.9045	2.82233	2.40648	2.01444	2.19018	3.37669	2.67873	2.41358	2.2517	1.4715	2.53272	2.11558	2.50467	2.24411
54980	Cluster 2	3.53655	3.03611	3.27033	3.36432	2.5486	3.83401	2.80684	2.70115	3.03338	2.69606	2.60247	3.18766	2.89494	2.71065
51454	Cluster 2	5.23553	3.96157	4.7612	4.86156	3.3349	5.01971	4.25243	3.95775	4.03509	3.86569	5.22919	4.05375	3.61425	3.62071
3770	Cluster 2	3.45395	2.55504	2.26594	2.82743	2.36997	3.60585	2.67873	2.995	2.59809	2.71762	2.88966	2.86772	2.76491	2.08549
214	Cluster 2	5.0686	4.19409	4.59489	4.28331	3.52717	4.53615	4.62939	4.54377	4.69088	3.81659	4.79014	4.39048	4.21542	4.05817
4189	Cluster 2	7.29436	4.74114	5.52558	5.57387	5.68445	6.79206	5.04023	4.66569	6.36065	5.27695	6.3413	6.69136	4.93907	5.42514
100507421	Cluster 2	5.20113	4.84153	4.69878	5.10754	4.28938	5.29352	5.23503	4.99965	5.02453	3.9038	4.02656	4.88057	4.5023	4.21967
8870	Cluster 2	7.13117	6.62909	6.24326	6.04395	5.49159	6.68853	6.63786	6.69094	5.91338	6.05694	7.73367	5.61656	6.80957	5.44706
100505633	Cluster 2	3.74198	0.441298	1.12772	4.16819	2.5486	5.36568	0.92672	1.16532	1.79496	2.62939	1.91839	2.94691	1.3505	2.29334
673	Cluster 2	4.53271	3.62329	3.60777	3.87845	3.45928	4.10155	3.50202	3.30483	3.55352	2.86012	2.90815	4.00277	2.99983	3.24881
90784	Cluster 2	4.1021	3.69166	3.33038	3.66857	3.07463	4.29465	3.78585	4.04379	3.63832	3.33485	3.71634	2.94691	3.78332	3.04834
11153	Cluster 2	3.56635	2.34464	2.51396	2.52279	2.39094	3.44737	2.47339	2.19956	3.31208	2.24009	2.60247	3.39392	2.08161	2.47498
90637	Cluster 2	5.36267	3.07076	3.58823	4.33506	3.73831	5.02632	3.5128	3.91624	3.87275	4.38674	4.29584	4.10299	3.99388	3.76728
218	Cluster 2	2.59328	5.48607	4.55518	2.87015	1.67847	3.6234	4.46155	4.16689	2.38261	1.52138	5.93786	2.03087	4.70205	1.99911
9311	Cluster 2	2.38614	1.59418	0.759611	2.26977	1.53508	3.72444	1.21764	1.50104	2.0638	2.04925	1.98954	2.11558	1.43844	1.37847
157	Cluster 2	3.62415	2.69486	2.51396	4.01797	3.56457	5.37348	3.40123	3.4765	4.09086	2.38185	2.83275	3.83803	3.09761	3.07674
80737	Cluster 2	3.81826	2.09825	2.36114	3.61096	3.31309	4.77865	2.35861	2.07933	2.93928	3.2187	2.62499	3.16134	2.16131	3.00468
5784	Cluster 2	6.69289	5.76878	5.76633	5.84592	5.49401	6.45487	5.81632	5.35851	5.78061	5.39203	4.81973	5.62381	4.86166	5.60892
10905	Cluster 2	6.5235	6.03169	6.24949	6.461	5.64789	6.67176	6.20149	5.80387	5.96354	4.9065	5.22919	5.7941	5.5797	5.65907
90701	Cluster 2	5.87035	4.75186	5.19505	5.04987	4.5725	5.56955	4.87049	4.94221	5.17919	4.75315	5.84018	5.22682	5.28283	4.76019
27330	Cluster 2	3.99663	3.20157	3.56842	4.06776	3.16265	4.21586	3.58606	3.38816	3.94111	2.93565	2.57959	3.55426	2.98531	2.95965
114796	Cluster 2	3.42172	2.1639	2.16402	3.05433	1.8995	3.31322	1.70489	1.80387	2.15035	2.29848	1.23066	2.36664	1.74474	2.08549
54884	Cluster 2	6.7664	5.43157	5.4706	6.80539	5.96358	7.07238	5.33253	5.32981	5.60212	5.86744	5.23652	5.9464	5.53303	5.94361
100131320	Cluster 2	3.26095	2.3634	2.95648	2.88412	2.16605	3.34531	2.42857	2.10419	2.6134	2.26958	2.1841	2.96224	1.99726	2.08549
60674	Cluster 2	8.07105	6.84045	7.29417	8.49283	7.47644	8.82247	7.13645	7.40201	7.57397	7.53831	7.57572	7.99248	7.78419	7.15592
9748	Cluster 2	8.00821	7.17894	7.50688	7.50639	6.9189	7.61344	7.48112	7.10301	7.12138	6.56637	6.86339	6.92053	6.55677	6.91084
7031	Cluster 2	4.04681	1.35278	1.62636	2.75329	2.11653	2.66985	0.92672	1.06758	1.49767	1.36624	1.28824	2.3198	1.20765	2.05727
144501	Cluster 2	8.3451	5.89659	6.06032	6.4446	6.71775	7.89796	6.22952	5.62647	6.00041	7.47484	6.9316	6.48793	5.67781	6.73383
643911	Cluster 2	4.76886	4.34796	4.64777	4.91014	3.74647	5.15859	4.2905	4.41059	4.33212	4.07223	5.1145	4.64915	5.08245	3.97765
27161	Cluster 2	7.5475	7.39883	7.23335	6.82271	6.33631	7.16517	7.27424	6.77462	6.7851	5.74681	5.95129	6.56023	6.29492	6.19742
54149	Cluster 2	3.74198	3.33107	3.6366	3.44189	2.93879	3.56101	3.54465	3.45733	3.10013	1.86834	3.32061	3.00728	3.18918	2.72865
57501	Cluster 2	2.79131	1.01606	1.12772	2.75329	1.67847	2.75193	1.21764	1.50104	1.79496	1.4715	0.746638	2.19559	1.52132	1.59024
57214	Cluster 2	6.24206	6.96845	6.7404	6.38324	6.1899	7.3952	7.58626	6.95542	6.79605	5.35468	7.02241	6.32701	6.8878	5.74783
57822	Cluster 2	2.65004	3.41436	3.29465	2.44956	1.67847	3.30237	2.84145	3.10993	2.19175	1.70526	3.75769	1.77717	3.07034	2.08549
9372	Cluster 2	5.49766	4.42139	4.61434	5.25722	4.63097	5.33405	4.61445	4.70278	4.66906	3.92248	3.78795	4.89263	4.11224	4.5125
23767	Cluster 2	4.39005	3.59975	3.873	4.91694	3.30206	5.07496	3.26764	3.39825	3.5295	3.72376	3.27861	3.81289	3.46521	3.45755
11237	Cluster 2	4.18126	3.2325	3.41046	4.09203	3.81792	4.94839	3.14832	3.08517	3.43785	3.5899	3.47735	3.94221	3.12437	3.3218
28512	Cluster 2	2.45146	1.98171	1.87241	2.24834	1.74515	2.71965	1.94659	2.19956	2.1712	1.70526	2.21412	2.24656	1.77883	1.23468
3725	Cluster 2	9.42963	7.63564	7.07475	6.69387	7.98881	8.79853	8.35117	8.01622	8.15588	7.25567	8.86318	7.08011	8.13285	7.6023
22849	Cluster 2	3.355	2.28688	2.59453	2.65898	2.47193	3.4175	2.09739	2.28901	2.65839	2.08286	2.05735	3.17456	1.70982	2.34094
283174	Cluster 2	3.74198	4.36202	4.13786	4.00525	3.59201	4.95187	4.60944	4.65311	4.57049	3.30668	4.1713	3.95759	4.16475	2.86514
685	Cluster 2	2.80803	1.65633	1.90437	2.39208	1.41734	2.17026	2.09739	2.02829	2.38261	1.25269	1.49799	2.08789	1.52132	1.50922
8061	Cluster 2	6.29493	5.54475	5.3247	4.02429	4.71654	5.39152	6.0056	5.58733	5.12412	4.43958	6.84071	4.37338	5.80939	4.67454
727897	Cluster 2	4.99383	3.25276	3.00151	3.95982	4.05322	6.12908	2.49529	2.05404	2.23199	2.98981	1.49799	2.19559	1.77883	3.61104
2498	Cluster 2	6.1565	5.26952	5.0274	5.03742	4.3549	5.09712	5.29244	5.02591	4.83176	4.7054	6.51112	5.05872	5.57486	4.30615
27113	Cluster 2	5.5333	3.69166	4.05486	5.13116	4.51633	5.90884	4.10355	3.97806	4.54676	4.82443	5.01142	5.01528	3.74933	4.57852
6623	Cluster 2	6.93481	5.43157	5.53582	6.72232	5.89182	7.84705	5.10931	5.42415	5.66961	6.48228	6.50506	6.1509	5.94317	5.82935
8395	Cluster 2	5.45582	3.3022	3.49685	5.05605	4.67866	5.47605	3.55512	3.28322	4.01793	4.21549	4.06	5.00051	3.22671	4.35333
10461	Cluster 2	2.82456	0.0363922	1.28166	2.50483	2.03892	3.94983	1.05021	1.42415	2.74438	2.24009	1.39692	2.89992	0.667583	1.80911
225689	Cluster 2	3.30874	2.78108	2.08255	2.92522	2.47193	4.45026	2.15355	2.45282	3.05598	3.14106	1.7646	2.63883	2.16131	2.05727
375341	Cluster 2	2.7224	2.28688	2.42863	3.00406	2.23727	3.34531	2.15355	2.92696	2.71628	1.82927	2.27235	2.27139	2.4208	1.77486
5954	Cluster 2	7.23608	5.39786	5.69732	6.72135	6.74855	8.14046	6.2164	6.09026	6.48555	6.54241	6.6411	6.64104	6.224	6.76688
56180	Cluster 2	5.13639	3.63876	4.22269	4.85448	3.85613	4.98619	4.082	3.48599	4.10176	4.30365	4.46142	4.06089	3.68787	3.74975
5600	Cluster 2	2.31771	1.46121	1.93564	2.33222	1.37586	3.23547	1.70489	1.80387	2.36462	1.86834	2.43413	2.3895	1.90766	1.70382
3784	Cluster 2	5.50023	4.53327	4.15789	4.99944	5.35148	6.84538	5.38918	5.12033	5.55332	4.66713	5.13818	5.90337	5.43488	4.71122
100506046	Cluster 2	4.28644	3.07076	3.44347	4.79659	3.64535	5.10338	3.3299	3.75291	3.92278	3.66949	4.18652	4.11676	4.02971	3.43579
146057	Cluster 2	4.86789	3.72104	3.6834	3.91291	3.479	4.05056	3.29287	3.21638	3.96518	2.91714	2.21412	3.82132	2.89494	3.43579
28234	Cluster 2	4.32181	1.52923	2.38399	2.79823	2.65648	5.05247	3.00303	2.50975	3.63832	3.56633	3.66292	2.83478	2.7478	3.26123
127845	Cluster 2	4.28046	2.41824	2.81232	2.8129	3.08754	4.07628	2.78922	2.22245	3.05598	3.12502	3.80777	3.34798	2.69522	2.91317
268	Cluster 2	3.85895	3.2325	2.16402	3.43242	3.37756	4.84747	3.12041	3.02134	3.1743	3.518	3.23535	3.53388	3.17645	3.3218
144132	Cluster 2	4.99017	3.85958	3.71978	5.07747	4.76153	6.19071	3.90517	4.27485	4.70882	4.61064	3.5961	4.33856	3.55647	4.69757
12	Cluster 2	4.36201	-0.163859	-0.196174	2.88412	0.936477	4.30556	0.288546	-0.370114	0.552732	3.02482	0.746638	1.90959	0.430831	1.66694
56666	Cluster 2	2.9654	2.2267	2.42863	2.96518	1.57229	4.23311	2.25972	2.10419	2.81232	3.059	3.01433	2.749	2.28507	2.08549
7718	Cluster 2	4.29833	3.18058	3.61744	3.22862	2.47193	2.81438	3.58606	3.6299	3.66796	2.80077	4.22389	3.47097	3.72331	2.31733
301	Cluster 2	8.69703	7.92988	8.49327	8.36797	6.73118	8.16314	8.47894	8.23249	8.06202	7.88703	9.24396	7.90989	8.09951	7.19368
2195	Cluster 2	9.9245	9.23119	9.02589	9.23335	9.07654	10.294	9.25026	8.89379	9.14494	9.02217	8.11205	8.33077	8.30282	9.13014
1844	Cluster 2	4.4815	4.52497	4.08306	3.29284	3.45928	4.02438	4.4891	4.34432	4.11258	3.00742	5.11847	3.40519	4.91628	3.29788
79782	Cluster 2	5.67451	3.51842	3.764	5.85481	4.17914	5.64881	3.21583	2.61729	3.42054	3.80656	2.90815	4.55623	2.76491	4.35912
633	Cluster 2	6.90013	5.13138	4.73478	6.05015	5.96008	7.22027	4.48363	4.43039	5.38506	5.72835	5.7198	5.71033	5.85004	6.00029
2495	Cluster 2	11.8946	11.2381	10.8787	10.9646	10.2962	10.8973	11.2348	11.0057	10.6863	10.5005	12.4645	10.9578	11.5101	10.2627
400746	Cluster 2	4.03975	1.62559	1.90437	4.11589	3.04847	4.31639	2.53812	2.54649	3.29319	3.42933	2.05735	4.01017	2.5249	3.01938
149478	Cluster 2	3.70674	2.61886	2.02557	3.29284	2.86575	4.14472	2.12574	2.78041	2.41792	3.15693	1.95441	2.36664	2.4208	2.47498
3855	Cluster 2	3.66144	1.52923	1.93564	2.48664	1.4969	2.87425	1.5461	2.1763	1.79496	2.60646	2.64717	2.54012	2.16131	1.90724
23362	Cluster 2	6.14831	5.37263	5.5661	5.65348	4.92865	5.66161	5.18538	5.09265	5.03878	4.4134	4.21649	4.79755	4.45564	5.10157
11093	Cluster 2	2.85707	1.52923	1.62636	3.11479	2.39094	3.64074	1.31936	2.10419	2.97529	2.46067	0.572186	2.76657	1.52132	1.99911
5576	Cluster 2	5.61635	5.47318	5.51268	5.53014	4.51155	5.46879	5.59334	5.08017	5.09714	4.01244	4.06824	5.14522	4.6245	4.81178
8796	Cluster 2	6.1695	3.91783	4.93372	4.3801	3.61001	6.13979	4.34579	3.82197	3.45495	5.42188	5.12244	3.20065	3.36778	4.46496
6719	Cluster 2	1.64569	1.65633	1.70104	2.46822	1.53508	2.78349	1.2694	1.89217	1.87339	1.19239	1.59245	2.14275	1.48048	1.13018
3489	Cluster 2	5.90768	4.83818	5.05613	4.88258	4.54936	5.20304	5.23503	5.25408	5.53333	4.69457	6.58621	5.35139	5.51291	4.01481
155054	Cluster 2	3.1989	1.65633	1.54759	2.95198	1.53508	2.54649	1.5461	1.80387	1.97173	2.40861	1.59245	2.3198	1.52132	1.42338
257236	Cluster 2	2.84091	1.95723	1.70104	2.13612	1.45767	1.7585	1.16396	1.97537	1.71202	1.61625	1.88145	2.0015	1.5997	0.830087
79745	Cluster 2	2.82456	2.24704	3.35372	2.35245	1.74515	3.9842	2.89185	2.31053	2.58261	2.26958	4.00096	1.63135	2.05404	2.24411
9122	Cluster 2	5.91542	3.20157	3.7017	5.74814	4.97105	6.33217	3.78585	3.71306	4.09632	5.22521	4.37769	4.55623	3.2512	4.86158
9028	Cluster 2	3.42172	1.62559	1.50654	3.54217	2.75685	4.01111	2.03895	2.63445	2.74438	2.91714	2.35551	3.28841	2.56453	2.45349
55175	Cluster 2	3.37758	3.22227	2.92567	3.01679	2.49148	3.12892	3.06291	2.63445	2.62856	1.56959	1.49799	2.3198	2.39904	2.05727
2494	Cluster 2	4.43381	3.60764	3.71077	4.07995	3.46917	3.56101	3.81227	3.51409	3.33073	1.70526	3.14474	3.44937	3.34521	3.15871
7675	Cluster 2	3.59554	3.9554	3.85676	3.54217	3.06161	3.73254	3.5128	3.82197	3.78755	2.14782	2.62499	2.81803	3.16361	2.5376
85409	Cluster 2	2.79131	3.20157	2.91001	2.50483	2.19018	2.71965	1.84792	2.1763	2.08593	0.680229	2.32831	2.08789	2.13523	1.70382
1649	Cluster 2	5.96287	3.36868	4.22269	5.6494	5.38846	6.30795	4.36375	4.43529	4.86093	4.92515	5.54186	6.24791	4.05079	4.77759
9182	Cluster 2	2.63137	2.07568	1.70104	2.97826	1.83973	2.95963	0.719071	1.34292	1.43008	1.86834	0.826542	2.14275	1.48048	1.37847
56971	Cluster 2	2.51396	0.368902	0.533047	2.3724	2.09112	3.95677	0.791659	0.190295	1.16497	2.86012	1.49799	1.81143	0.51414	2.02848
8644	Cluster 2	4.0953	6.05061	5.57854	5.55654	4.51155	6.53819	5.97864	5.64776	4.87688	4.9065	7.68493	4.79755	6.08275	4.70214

## Sheet: Cluster2_DAVID
Category	Term	GO Term	PValue	Count	%	Genes	List Total	Pop Hits	Pop Total	Fold Enrichment	Bonferroni	Benjamini	FDR
GOTERM_BP_FAT	response to endoplasmic reticulum stress	GO:0034976	2.67318e-05	8	1.63934	2081, 9709, 22926, 1649, 23645, 84919, 4780, 3309	363	34	13528	8.76876	0.050767	0.050767	0.045812
GOTERM_BP_FAT	ER-nuclear signaling pathway	GO:0006984	3.26539e-05	8	1.63934	2081, 9709, 22926, 1649, 23645, 84919, 4780, 3309	363	35	13528	8.51822	0.0616606	0.0313208	0.0559585
GOTERM_BP_FAT	regulation of apoptosis	GO:0042981	5.24049e-05	42	8.60656	3725, 9966, 6655, 6469, 8535, 685, 2683, 3313, 9093, 7042, 1843, 1728, 6868, 57099, 27113, 1130, 8795, 4929, 1649, 8878, 22822, 694, 3570, 8870, 2081, 301, 673, 323, 3309, 8061, 23529, 5366, 5621, 4170, 3981, 55825, 9181, 64798, 7071, 3164, 9709, 23411	363	804	13528	1.94679	0.0970968	0.0334736	0.0897911
GOTERM_BP_FAT	regulation of programmed cell death	GO:0043067	6.53535e-05	42	8.60656	3725, 9966, 6655, 6469, 8535, 685, 2683, 3313, 9093, 7042, 1843, 1728, 6868, 57099, 27113, 1130, 8795, 4929, 1649, 8878, 22822, 694, 3570, 8870, 2081, 301, 673, 323, 3309, 8061, 23529, 5366, 5621, 4170, 3981, 55825, 9181, 64798, 7071, 3164, 9709, 23411	363	812	13528	1.92761	0.119599	0.0313428	0.111966
GOTERM_BP_FAT	regulation of cell death	GO:0010941	7.07565e-05	42	8.60656	3725, 9966, 6655, 6469, 8535, 685, 2683, 3313, 9093, 7042, 1843, 1728, 6868, 57099, 27113, 1130, 8795, 4929, 1649, 8878, 22822, 694, 3570, 8870, 2081, 301, 673, 323, 3309, 8061, 23529, 5366, 5621, 4170, 3981, 55825, 9181, 64798, 7071, 3164, 9709, 23411	363	815	13528	1.92052	0.128822	0.027205	0.121217
GOTERM_BP_FAT	endoplasmic reticulum unfolded protein response	GO:0030968	0.000190684	6	1.22951	2081, 9709, 22926, 1649, 23645, 4780	363	21	13528	10.6478	0.310424	0.0600666	0.326355
GOTERM_BP_FAT	cellular response to unfolded protein	GO:0034620	0.000190684	6	1.22951	2081, 9709, 22926, 1649, 23645, 4780	363	21	13528	10.6478	0.310424	0.0600666	0.326355
GOTERM_BP_FAT	response to organic substance	GO:0010033	0.000231888	37	7.58197	3725, 6469, 225689, 27161, 6464, 2052, 55186, 10221, 9093, 3726, 7042, 1843, 6868, 4929, 22926, 1649, 3417, 4780, 1846, 64764, 4199, 261729, 3570, 2081, 3397, 23645, 8061, 7031, 5366, 2805, 4170, 7071, 2887, 9709, 5576, 7079, 30837	363	721	13528	1.91246	0.363647	0.0625312	0.396744
GOTERM_BP_FAT	tRNA aminoacylation	GO:0043039	0.00133601	7	1.43443	6897, 8565, 4677, 3376, 833, 4141, 2058	363	46	13528	5.6711	0.926144	0.277981	2.26558
GOTERM_BP_FAT	tRNA aminoacylation for protein translation	GO:0006418	0.00133601	7	1.43443	6897, 8565, 4677, 3376, 833, 4141, 2058	363	46	13528	5.6711	0.926144	0.277981	2.26558
GOTERM_BP_FAT	amino acid activation	GO:0043038	0.00133601	7	1.43443	6897, 8565, 4677, 3376, 833, 4141, 2058	363	46	13528	5.6711	0.926144	0.277981	2.26558
GOTERM_BP_FAT	response to oxidative stress	GO:0006979	0.00153586	13	2.66393	3725, 140809, 9361, 8061, 5621, 5831, 1843, 1728, 2877, 1649, 3417, 84919, 2119	363	164	13528	2.95411	0.949998	0.283125	2.60028
GOTERM_BP_FAT	negative regulation of hydrolase activity	GO:0051346	0.00167366	7	1.43443	7042, 3164, 9709, 11153, 9093, 3309, 23411	363	48	13528	5.4348	0.961792	0.278534	2.83045
GOTERM_BP_FAT	enzyme linked receptor protein signaling pathway	GO:0007167	0.00221615	20	4.09836	3725, 2041, 2050, 6464, 1969, 3397, 2263, 7763, 64651, 9372, 25805, 7042, 7071, 2887, 6868, 8829, 4919, 1839, 4054, 30837	363	342	13528	2.17937	0.986754	0.325036	3.73158
GOTERM_BP_FAT	response to protein stimulus	GO:0051789	0.00227891	10	2.04918	64764, 7071, 2081, 9709, 4929, 22926, 1649, 3397, 23645, 4780	363	107	13528	3.48292	0.988283	0.30965	3.83534
GOTERM_BP_FAT	cell migration	GO:0016477	0.0031592	17	3.48361	3570, 694, 6469, 2683, 323, 3397, 7763, 7042, 51330, 84962, 6868, 8829, 56413, 1130, 4929, 1839, 5817	363	276	13528	2.29544	0.997903	0.377733	5.2794
GOTERM_BP_FAT	regulation of caspase activity	GO:0043281	0.00515489	8	1.63934	9966, 3164, 27113, 9709, 8795, 9093, 3309, 5366	363	79	13528	3.7739	0.999958	0.513	8.47795
GOTERM_BP_FAT	transforming growth factor beta receptor signaling pathway	GO:0007179	0.00522439	7	1.43443	3725, 25805, 7042, 7071, 3397, 4054, 9372	363	60	13528	4.34784	0.999963	0.493688	8.58749
GOTERM_BP_FAT	head development	GO:0060322	0.0055538	4	0.819672	444, 29123, 7763, 64651	363	14	13528	10.6478	0.999981	0.492576	9.10498
GOTERM_BP_FAT	regulation of endopeptidase activity	GO:0052548	0.00631749	8	1.63934	9966, 3164, 27113, 9709, 8795, 9093, 3309, 5366	363	82	13528	3.63583	0.999996	0.51644	10.2941
GOTERM_BP_FAT	response to endogenous stimulus	GO:0009719	0.00636099	21	4.30328	4199, 3570, 261729, 6469, 225689, 6464, 55186, 8061, 7031, 3726, 2805, 1843, 7042, 2887, 6868, 4929, 5576, 1649, 3417, 7079, 30837	363	405	13528	1.93237	0.999996	0.498902	10.3614
GOTERM_BP_FAT	death	GO:0016265	0.00650229	32	6.55738	3725, 9966, 6655, 146057, 196, 9093, 64651, 9748, 7042, 57099, 27113, 8795, 4929, 9197, 8878, 5794, 22822, 8565, 8870, 2081, 23645, 6310, 1777, 5366, 3981, 27242, 4170, 1982, 51330, 9181, 51454, 23411	363	724	13528	1.64717	0.999997	0.48787	10.5797
GOTERM_BP_FAT	regulation of phosphorylation	GO:0042325	0.00725464	23	4.71311	3725, 29950, 9966, 3570, 225689, 2081, 6464, 25998, 6310, 1850, 4293, 64061, 9093, 10221, 23529, 7042, 1844, 64798, 5998, 6868, 5576, 8795, 1848	363	466	13528	1.83937	0.999999	0.50813	11.7333
GOTERM_BP_FAT	regulation of peptidase activity	GO:0052547	0.00815819	8	1.63934	9966, 3164, 27113, 9709, 8795, 9093, 3309, 5366	363	86	13528	3.46672	1	0.532457	13.1003
GOTERM_BP_FAT	cell motility	GO:0048870	0.00863587	17	3.48361	3570, 694, 6469, 2683, 323, 3397, 7763, 7042, 51330, 84962, 6868, 8829, 56413, 1130, 4929, 1839, 5817	363	307	13528	2.06366	1	0.536237	13.8149
GOTERM_BP_FAT	localization of cell	GO:0051674	0.00863587	17	3.48361	3570, 694, 6469, 2683, 323, 3397, 7763, 7042, 51330, 84962, 6868, 8829, 56413, 1130, 4929, 1839, 5817	363	307	13528	2.06366	1	0.536237	13.8149
GOTERM_BP_FAT	positive regulation of cell differentiation	GO:0045597	0.0087948	14	2.86885	861, 3725, 3570, 694, 6469, 685, 3981, 3726, 9260, 7042, 51330, 7071, 182, 7068	363	229	13528	2.27835	1	0.526953	14.0515
GOTERM_BP_FAT	positive regulation of transcription	GO:0045941	0.00944608	26	5.32787	3725, 861, 29950, 6469, 51043, 196, 8202, 64651, 57822, 3726, 25842, 6049, 4929, 22926, 1649, 79364, 7068, 8878, 4780, 6310, 8061, 51621, 3164, 2494, 6917, 9314	363	564	13528	1.71799	1	0.537332	15.0144
GOTERM_BP_FAT	regulation of cell size	GO:0008361	0.00956942	13	2.66393	29950, 694, 2263, 323, 64061, 7042, 51330, 64798, 6868, 8829, 6049, 2012, 1839	363	206	13528	2.35181	1	0.527456	15.1956
GOTERM_BP_FAT	transcription	GO:0006350	0.0099517	74	15.1639	29950, 3725, 7494, 4661, 27161, 571, 648, 8535, 51043, 283337, 196, 57822, 3726, 197407, 51274, 4929, 7068, 6498, 94234, 9975, 7587, 3097, 8543, 135112, 64061, 6884, 8061, 51621, 145781, 80320, 7071, 6938, 10623, 9314, 641339, 9682, 4084, 23411, 861, 7572, 4779, 79724, 7227, 79365, 7675, 8202, 64651, 25842, 7626, 29080, 1649, 22926, 79364, 3221, 64332, 5307, 4780, 49854, 54700, 64764, 2081, 1875,…	363	2101	13528	1.3126	1	0.527506	15.7549
GOTERM_BP_FAT	one-carbon metabolic process	GO:0006730	0.0103703	9	1.84426	694, 771, 5870, 64863, 25902, 55783, 23135, 6472, 9682, 150786, 84084	363	112	13528	2.99469	1	0.528809	16.3634
GOTERM_BP_FAT	cell death	GO:0008219	0.0105368	31	6.35246	3725, 9966, 6655, 146057, 196, 9093, 64651, 9748, 7042, 27113, 57099, 8795, 9197, 8878, 5794, 22822, 8565, 8870, 2081, 23645, 6310, 1777, 5366, 3981, 27242, 4170, 1982, 51330, 9181, 51454, 23411	363	719	13528	1.60679	1	0.52161	16.6043
GOTERM_BP_FAT	protein kinase cascade	GO:0007243	0.010856	19	3.89344	9966, 5600, 5310, 7538, 673, 6464, 1850, 4293, 10221, 27330, 23529, 28512, 1844, 5998, 8795, 353376, 150094, 1848, 1846	363	370	13528	1.91372	1	0.519815	17.0642
GOTERM_BP_FAT	regulation of phosphorus metabolic process	GO:0051174	0.0112437	23	4.71311	3725, 29950, 9966, 3570, 225689, 2081, 6464, 25998, 6310, 1850, 4293, 64061, 9093, 10221, 23529, 7042, 1844, 64798, 5998, 6868, 5576, 8795, 1848	363	485	13528	1.76731	1	0.520306	17.6198
GOTERM_BP_FAT	regulation of phosphate metabolic process	GO:0019220	0.0112437	23	4.71311	3725, 29950, 9966, 3570, 225689, 2081, 6464, 25998, 6310, 1850, 4293, 64061, 9093, 10221, 23529, 7042, 1844, 64798, 5998, 6868, 5576, 8795, 1848	363	485	13528	1.76731	1	0.520306	17.6198
GOTERM_BP_FAT	negative regulation of caspase activity	GO:0043154	0.0115036	4	0.819672	3164, 9709, 9093, 3309	363	18	13528	8.2816	1	0.516854	17.9901
GOTERM_BP_FAT	response to unfolded protein	GO:0006986	0.0117121	7	1.43443	64764, 2081, 9709, 22926, 1649, 23645, 4780	363	71	13528	3.67423	1	0.512054	18.2861
GOTERM_BP_FAT	regulation of transcription	GO:0045449	0.0126956	88	18.0328	3725, 29950, 7494, 4661, 27161, 571, 7705, 648, 8535, 283337, 51043, 196, 57822, 3726, 197407, 51274, 4929, 7068, 8878, 23135, 6498, 94234, 9975, 7587, 3097, 8543, 3397, 6310, 135112, 64061, 6884, 8061, 51621, 80320, 7071, 6938, 10623, 9314, 641339, 9682, 4084, 23411, 2119, 861, 7572, 4779, 79724, 6469, 10265, 7227, 79365, 7675, 10221, 9093, 8202, 64651, 25842, 7626, 29080, 6049, 1649, 22926, 793…	363	2601	13528	1.26087	1	0.529807	19.6689
GOTERM_BP_FAT	positive regulation of gene expression	GO:0010628	0.0132503	26	5.32787	3725, 861, 29950, 6469, 51043, 196, 8202, 64651, 57822, 3726, 25842, 6049, 4929, 22926, 1649, 79364, 7068, 8878, 4780, 6310, 8061, 51621, 3164, 2494, 6917, 9314	363	581	13528	1.66772	1	0.534495	20.439
GOTERM_BP_FAT	wound healing	GO:0042060	0.0138664	12	2.45902	7042, 84962, 7035, 6868, 375056, 6469, 5653, 4814, 2683, 1839, 11093, 57822	363	191	13528	2.3414	1	0.540477	21.2863
GOTERM_BP_FAT	regulation of cellular component size	GO:0032535	0.0147231	15	3.07377	29950, 694, 10529, 2263, 323, 64061, 7042, 51330, 64798, 6868, 8829, 6049, 2012, 1839, 11078	363	271	13528	2.06276	1	0.552026	22.4503
GOTERM_BP_FAT	negative regulation of apoptosis	GO:0043066	0.0147275	18	3.68852	8870, 6469, 673, 301, 685, 8535, 3313, 323, 9093, 3309, 23529, 3981, 5621, 4170, 6868, 57099, 4929, 8878	363	354	13528	1.89494	1	0.542304	22.4561
GOTERM_BP_FAT	regulation of cell growth	GO:0001558	0.0154112	12	2.45902	29950, 51330, 7042, 25841, 694, 6868, 8829, 6049, 323, 3489, 64061, 1839	363	194	13528	2.30519	1	0.549135	23.3734
GOTERM_BP_FAT	inactivation of MAPK activity	GO:0000188	0.0154508	4	0.819672	1844, 5998, 1850, 1848	363	20	13528	7.45344	1	0.540755	23.4262
GOTERM_BP_FAT	negative regulation of programmed cell death	GO:0043069	0.0167077	18	3.68852	8870, 6469, 673, 301, 685, 8535, 3313, 323, 9093, 3309, 23529, 3981, 5621, 4170, 6868, 57099, 4929, 8878	363	359	13528	1.86855	1	0.559992	25.0847
GOTERM_BP_FAT	negative regulation of cell size	GO:0045792	0.016877	8	1.63934	29950, 7042, 694, 64798, 8829, 6049, 323, 64061	363	99	13528	3.01149	1	0.554751	25.3055
GOTERM_BP_FAT	positive regulation of macromolecule biosynthetic process	GO:0010557	0.0170456	28	5.7377	3725, 861, 29950, 6469, 6464, 51043, 196, 8202, 64651, 57822, 3726, 7042, 25842, 6049, 4929, 22926, 1649, 79364, 7068, 8878, 4780, 6310, 8061, 51621, 3164, 2494, 6917, 9314	363	654	13528	1.59554	1	0.549689	25.5248
GOTERM_BP_FAT	positive regulation of nucleobase, nucleoside, nucleotide and nucleic acid metabolic process	GO:0045935	0.0170849	27	5.53279	3725, 861, 29950, 6469, 6464, 51043, 196, 8202, 64651, 57822, 3726, 25842, 6049, 4929, 22926, 1649, 79364, 7068, 8878, 4780, 6310, 8061, 51621, 3164, 2494, 6917, 9314	363	624	13528	1.61252	1	0.542086	25.5758
GOTERM_BP_FAT	negative regulation of cell death	GO:0060548	0.0171057	18	3.68852	8870, 6469, 673, 301, 685, 8535, 3313, 323, 9093, 3309, 23529, 3981, 5621, 4170, 6868, 57099, 4929, 8878	363	360	13528	1.86336	1	0.534322	25.6028
GOTERM_BP_FAT	negative regulation of catalytic activity	GO:0043086	0.0172473	15	3.07377	11153, 1850, 9093, 3309, 10221, 7042, 1844, 1728, 64798, 5998, 3164, 9709, 56413, 1848, 23411	363	277	13528	2.01808	1	0.529291	25.7862
GOTERM_BP_FAT	transmembrane receptor protein tyrosine kinase signaling pathway	GO:0007169	0.0175917	13	2.66393	2041, 2887, 6868, 8829, 2050, 1969, 6464, 4919, 2263, 1839, 7763, 30837, 64651	363	224	13528	2.16283	1	0.528571	26.2309
GOTERM_BP_FAT	negative regulation of peptidase activity	GO:0010466	0.0176753	4	0.819672	3164, 9709, 9093, 3309	363	21	13528	7.09852	1	0.522655	26.3383
GOTERM_BP_FAT	positive regulation of developmental process	GO:0051094	0.0177377	15	3.07377	861, 3725, 3570, 694, 6469, 685, 2683, 3981, 3726, 9260, 7042, 51330, 7071, 182, 7068	363	278	13528	2.01082	1	0.516492	26.4185
GOTERM_BP_FAT	positive regulation of transcription, DNA-dependent	GO:0045893	0.0177718	22	4.5082	3725, 861, 6469, 51043, 6310, 196, 8202, 64651, 8061, 3726, 51621, 25842, 3164, 2494, 4929, 6917, 6049, 22926, 8878, 7068, 9314, 4780	363	477	13528	1.71882	1	0.509946	26.4623
GOTERM_BP_FAT	wound healing, spreading of epidermal cells	GO:0035313	0.01797	3	0.614754	84962, 6868, 1839	363	8	13528	13.9752	1	0.5068	26.7163
GOTERM_BP_FAT	SMAD protein nuclear translocation	GO:0007184	0.01797	3	0.614754	3725, 7042, 9372	363	8	13528	13.9752	1	0.5068	26.7163
GOTERM_BP_FAT	negative regulation of molecular function	GO:0044092	0.0180538	17	3.48361	11153, 3397, 1850, 9093, 10221, 3309, 7042, 1844, 1728, 64798, 5998, 3164, 9709, 56413, 1649, 1848, 23411	363	334	13528	1.89683	1	0.501545	26.8234
GOTERM_BP_FAT	ectoderm development	GO:0007398	0.0182902	12	2.45902	7042, 8796, 5493, 6469, 182, 301, 3914, 51043, 2012, 9314, 94234, 57822	363	199	13528	2.24727	1	0.499364	27.1247
GOTERM_BP_FAT	response to cytokine stimulus	GO:0034097	0.0190571	7	1.43443	3725, 3570, 7079, 9093, 8061, 3726, 4170	363	79	13528	3.30216	1	0.507155	28.0944
GOTERM_BP_FAT	phosphate metabolic process	GO:0006796	0.0191732	38	7.78689	5784, 1459, 146057, 225689, 1452, 2050, 6464, 157, 27330, 10221, 9748, 7042, 1843, 1844, 9107, 1847, 1848, 10461, 9475, 1846, 5794, 2041, 1263, 5600, 2081, 673, 1969, 2263, 1850, 4293, 8394, 8395, 10769, 4919, 150094, 27347, 5597, 8780	363	973	13528	1.45545	1	0.502784	28.2402
GOTERM_BP_FAT	phosphorus metabolic process	GO:0006793	0.0191732	38	7.78689	5784, 1459, 146057, 225689, 1452, 2050, 6464, 157, 27330, 10221, 9748, 7042, 1843, 1844, 9107, 1847, 1848, 10461, 9475, 1846, 5794, 2041, 1263, 5600, 2081, 673, 1969, 2263, 1850, 4293, 8394, 8395, 10769, 4919, 150094, 27347, 5597, 8780	363	973	13528	1.45545	1	0.502784	28.2402
GOTERM_BP_FAT	endosome transport	GO:0016197	0.0191966	6	1.22951	9182, 1130, 64129, 9527, 8878, 143187	363	58	13528	3.85523	1	0.496853	28.2696
GOTERM_BP_FAT	positive regulation of RNA metabolic process	GO:0051254	0.0195211	22	4.5082	3725, 861, 6469, 51043, 6310, 196, 8202, 64651, 8061, 3726, 51621, 25842, 3164, 2494, 4929, 6917, 6049, 22926, 8878, 7068, 9314, 4780	363	481	13528	1.70453	1	0.496475	28.6752
GOTERM_BP_FAT	response to hormone stimulus	GO:0009725	0.019644	18	3.68852	4199, 3570, 261729, 6469, 225689, 6464, 55186, 8061, 7031, 3726, 2805, 1843, 7042, 2887, 5576, 3417, 7079, 30837	363	367	13528	1.82782	1	0.492558	28.8284
GOTERM_BP_FAT	apoptosis	GO:0006915	0.0198271	26	5.32787	3725, 9966, 6655, 196, 9093, 64651, 9748, 27113, 57099, 8795, 8878, 5794, 22822, 8870, 8565, 2081, 23645, 1777, 4170, 3981, 27242, 5366, 51330, 9181, 51454, 23411	363	602	13528	1.60955	1	0.4898	29.0559
GOTERM_BP_FAT	regulation of cell proliferation	GO:0042127	0.0199461	32	6.55738	3725, 29950, 9966, 6469, 648, 685, 6464, 2683, 2498, 9093, 10221, 7042, 6868, 10135, 53833, 3570, 694, 301, 2263, 3489, 8061, 3981, 444, 80320, 9181, 7071, 182, 2494, 8829, 2495, 9314, 1839, 23411	363	787	13528	1.51531	1	0.486013	29.2034
GOTERM_BP_FAT	regulation of transcription factor activity	GO:0051090	0.0205389	8	1.63934	6469, 1649, 3397, 268, 9093, 10221, 8202, 23411	363	103	13528	2.89454	1	0.490394	29.9338
GOTERM_BP_FAT	vesicle-mediated transport	GO:0016192	0.0215677	25	5.12295	5870, 23677, 1315, 84958, 2498, 9260, 10483, 1130, 9527, 8878, 10175, 10466, 10461, 127845, 261729, 85409, 375056, 64129, 143187, 122553, 9372, 7462, 161, 9182, 2495, 51454, 150786, 84084	363	576	13528	1.6175	1	0.501746	31.1847
GOTERM_BP_FAT	positive regulation of transcription from RNA polymerase II promoter	GO:0045944	0.0217721	18	3.68852	3725, 861, 6469, 51043, 6310, 196, 64651, 8061, 3726, 51621, 3164, 2494, 4929, 6917, 22926, 8878, 7068, 9314	363	371	13528	1.80811	1	0.499415	31.4307
GOTERM_BP_FAT	positive regulation of apoptosis	GO:0043065	0.0226744	20	4.09836	3725, 22822, 6655, 2081, 2683, 323, 9093, 8061, 5366, 1843, 7042, 9181, 7071, 1728, 27113, 3164, 8795, 1130, 1649, 8878	363	430	13528	1.73336	1	0.508131	32.5069
GOTERM_BP_FAT	programmed cell death	GO:0012501	0.0232354	26	5.32787	3725, 9966, 6655, 196, 9093, 64651, 9748, 27113, 57099, 8795, 8878, 5794, 22822, 8870, 8565, 2081, 23645, 1777, 4170, 3981, 27242, 5366, 51330, 9181, 51454, 23411	363	611	13528	1.58584	1	0.511268	33.1679
GOTERM_BP_FAT	regulation of protein kinase activity	GO:0045859	0.0236007	17	3.48361	29950, 9966, 2081, 6464, 1850, 4293, 64061, 9093, 10221, 7042, 1844, 64798, 5998, 6868, 5576, 8795, 1848	363	345	13528	1.83636	1	0.511366	33.595
GOTERM_BP_FAT	positive regulation of programmed cell death	GO:0043068	0.0239893	20	4.09836	3725, 22822, 6655, 2081, 2683, 323, 9093, 8061, 5366, 1843, 7042, 9181, 7071, 1728, 27113, 3164, 8795, 1130, 1649, 8878	363	433	13528	1.72135	1	0.511808	34.0465
GOTERM_BP_FAT	positive regulation of nitrogen compound metabolic process	GO:0051173	0.0243875	27	5.53279	3725, 861, 29950, 6469, 6464, 51043, 196, 8202, 64651, 57822, 3726, 25842, 6049, 4929, 22926, 1649, 79364, 7068, 8878, 4780, 6310, 8061, 51621, 3164, 2494, 6917, 9314	363	644	13528	1.56245	1	0.512379	34.5064
GOTERM_BP_FAT	positive regulation of cell death	GO:0010942	0.0251271	20	4.09836	3725, 22822, 6655, 2081, 2683, 323, 9093, 8061, 5366, 1843, 7042, 9181, 7071, 1728, 27113, 3164, 8795, 1130, 1649, 8878	363	435	13528	1.71344	1	0.517797	35.3522
GOTERM_BP_FAT	response to cAMP	GO:0051591	0.0253794	5	1.02459	1843, 3725, 3570, 8061, 3726	363	42	13528	4.43657	1	0.516222	35.6384
GOTERM_BP_FAT	epidermis development	GO:0008544	0.0263749	11	2.2541	7042, 8796, 5493, 6469, 182, 301, 3914, 2012, 9314, 94234, 57822	363	184	13528	2.22793	1	0.524891	36.7561
GOTERM_BP_FAT	protein amino acid dephosphorylation	GO:0006470	0.0265303	9	1.84426	1843, 5794, 5784, 1844, 9107, 1850, 1847, 1848, 1846	363	133	13528	2.52184	1	0.521983	36.9288
GOTERM_BP_FAT	response to wounding	GO:0009611	0.0270586	23	4.71311	7035, 3570, 4779, 6469, 375056, 301, 2683, 57822, 1604, 12, 1241, 7042, 84962, 6868, 8829, 5653, 4814, 353376, 23135, 64332, 1839, 53833, 11093	363	530	13528	1.61726	1	0.524103	37.513
GOTERM_BP_FAT	ER overload response	GO:0006983	0.0278792	3	0.614754	1649, 84919, 3309	363	10	13528	11.1802	1	0.529946	38.4102
GOTERM_BP_FAT	negative regulation of growth	GO:0045926	0.028217	8	1.63934	29950, 7042, 694, 27113, 8829, 6049, 323, 64061	363	110	13528	2.71034	1	0.529454	38.7761
GOTERM_BP_FAT	epidermis morphogenesis	GO:0048730	0.0282646	4	0.819672	7042, 6469, 9314, 94234	363	25	13528	5.96275	1	0.525305	38.8275
GOTERM_BP_FAT	negative regulation of protein kinase activity	GO:0006469	0.0290513	7	1.43443	1844, 64798, 5998, 1850, 9093, 10221, 1848	363	87	13528	2.99851	1	0.530483	39.6709
GOTERM_BP_FAT	cell motion	GO:0006928	0.0304596	21	4.30328	3570, 694, 6469, 301, 214, 2683, 3397, 323, 29116, 7763, 1241, 7042, 51330, 84962, 6868, 8829, 56413, 4929, 1130, 1839, 5817	363	475	13528	1.6476	1	0.542953	41.1534
GOTERM_BP_FAT	regulation of kinase activity	GO:0043549	0.0312567	17	3.48361	29950, 9966, 2081, 6464, 1850, 4293, 64061, 9093, 10221, 7042, 1844, 64798, 5998, 6868, 5576, 8795, 1848	363	357	13528	1.77463	1	0.547734	41.9772
GOTERM_BP_FAT	negative regulation of transcription factor activity	GO:0043433	0.0317568	5	1.02459	1649, 3397, 9093, 10221, 23411	363	45	13528	4.1408	1	0.548951	42.4885
GOTERM_BP_FAT	regulation of TOR signaling pathway	GO:0032006	0.0334807	3	0.614754	64798, 6541, 84803	363	11	13528	10.1638	1	0.563794	44.2187
GOTERM_BP_FAT	head morphogenesis	GO:0060323	0.0334807	3	0.614754	444, 29123, 64651	363	11	13528	10.1638	1	0.563794	44.2187
GOTERM_BP_FAT	face development	GO:0060324	0.0334807	3	0.614754	444, 7763, 64651	363	11	13528	10.1638	1	0.563794	44.2187
GOTERM_BP_FAT	negative regulation of kinase activity	GO:0033673	0.0335463	7	1.43443	1844, 64798, 5998, 1850, 9093, 10221, 1848	363	90	13528	2.89856	1	0.560023	44.2836
[truncated: 63 more rows]

## Sheet: Cluster2_REVIGO
term_ID	description	frequency	plot_X	plot_Y	plot_size	log10 p-value	uniqueness	dispensability	representative	eliminated
GO:0002444	myeloid leukocyte mediated immunity	0.00129	-1.801	-0.658	2.057	-1.2247	0.975	0	2444	0
[truncated: 148 more rows]
